# Supplementary material for: Reconstructing the Complex Evolutionary History of the Papuasian Schefflera Radiation Through Herbariomics
Source: Front Plant Sci. 2020 Mar 20;11:258. doi: 10.3389/fpls.2020.00258 (PMC7099051; doi:10.3389/fpls.2020.00258)
Supplement: Supplementary file 1 [file Data_Sheet_1.zip]

Archive with 19 entries (16 files):
- Supp_mat_revised/
- Supp_mat_revised/S5D - Alignment statistics from AMAS.xlsx
- __MACOSX/
- __MACOSX/Supp_mat_revised/
- __MACOSX/Supp_mat_revised/._S5D - Alignment statistics from AMAS.xlsx
- Supp_mat_revised/.DS_Store
- __MACOSX/Supp_mat_revised/._.DS_Store
- Supp_mat_revised/S5B - Capture coverage heatmaps from max_overlap.xlsx
- __MACOSX/Supp_mat_revised/._S5B - Capture coverage heatmaps from max_overlap.xlsx
- Supp_mat_revised/Supplementary_material_REVISED_20190215.docx
- __MACOSX/Supp_mat_revised/._Supplementary_material_REVISED_20190215.docx
- Supp_mat_revised/S5A - Locus retrieval summary statistics from HybPiper.xlsx
- __MACOSX/Supp_mat_revised/._S5A - Locus retrieval summary statistics from HybPiper.xlsx
- Supp_mat_revised/S5C - Summary of potential paralogs from HybPiper.xlsx
- __MACOSX/Supp_mat_revised/._S5C - Summary of potential paralogs from HybPiper.xlsx
- Supp_mat_revised/S3B - Data on extractions libraries hybridisation sequencing.xlsx
- __MACOSX/Supp_mat_revised/._S3B - Data on extractions libraries hybridisation sequencing.xlsx
- Supp_mat_revised/S3C Tapestation electropherograms for hybridisation and sequencing pools.pdf
- __MACOSX/Supp_mat_revised/._S3C Tapestation electropherograms for hybridisation and sequencing pools.pdf
