# Supplementary material for: Reconstructing the Complex Evolutionary History of the Papuasian Schefflera Radiation Through Herbariomics
Source: Front Plant Sci. 2020 Mar 20;11:258. doi: 10.3389/fpls.2020.00258 (PMC7099051; doi:10.3389/fpls.2020.00258)
Supplement: Supplementary file 1 [file Data_Sheet_1.zip › Supp_mat_revised/S5D - Alignment statistics from AMAS.xlsx]

## Sheet: Coalescent
Locus_type	Alignment_name	No_of_taxa	Alignment_length	Total_matrix_cells	Undetermined_characters	Missing_percent	No_variable_sites	Proportion_variable_sites	Parsimony_informative_sites	Proportion_parsimony_informative	AT_content	GC_content	A	C	G	T	K	M	R	Y	S	W	B	V	H	D	X	N	O	-	?
Exon	g4793.aln	43	1465	62995	25590	40.622	708	0.483	338	0.231	0.571	0.429	9603	7490	8945	11367	0	0	0	0	0	0	0	0	0	0	0	0	0	25590	0
Exon	g4802.aln	42	806	33852	8352	24.672	255	0.316	136	0.169	0.561	0.439	6928	3642	7480	7450	0	0	0	0	0	0	0	0	0	0	0	0	0	8352	0
Exon	g4806.aln	39	576	22464	3697	16.457	246	0.427	134	0.233	0.563	0.437	5169	3460	4743	5395	0	0	0	0	0	0	0	0	0	0	0	0	0	3697	0
Exon	g4889.aln	37	273	10101	1805	17.87	55	0.201	21	0.077	0.58	0.42	2370	1349	2149	2428	0	0	0	0	0	0	0	0	0	0	0	0	0	1805	0
Exon	g4893.aln	33	459	15147	2068	13.653	72	0.157	22	0.048	0.625	0.375	4542	1953	2950	3634	0	0	0	0	0	0	0	0	0	0	0	0	0	2068	0
Exon	g4942.aln	41	380	15580	6717	43.113	90	0.237	55	0.145	0.564	0.436	2456	1736	2116	2555	0	0	0	0	0	0	0	0	0	0	0	0	0	6717	0
Exon	g4992.aln	40	2622	104880	41233	39.314	992	0.378	368	0.14	0.603	0.397	19197	10365	14968	19117	0	0	0	0	0	0	0	0	0	0	0	0	0	41233	0
Exon	g5032.aln	41	1138	46658	23068	49.441	645	0.567	345	0.303	0.564	0.436	9222	3039	7206	4123	0	0	0	0	0	0	0	0	0	0	0	0	0	23068	0
Exon	g5038.aln	43	705	30315	10091	33.287	222	0.315	113	0.16	0.564	0.436	5242	3975	4815	6192	0	0	0	0	0	0	0	0	0	0	0	0	0	10091	0
Exon	g5064.aln	10	123	1230	45	3.659	11	0.089	3	0.024	0.535	0.465	342	288	263	292	0	0	0	0	0	0	0	0	0	0	0	0	0	45	0
Exon	g5090.aln	34	375	12750	3640	28.549	89	0.237	33	0.088	0.535	0.465	2348	1854	2391	2517	0	0	0	0	0	0	0	0	0	0	0	0	0	3640	0
Exon	g5116.aln	39	690	26910	2996	11.133	266	0.386	115	0.167	0.582	0.418	6876	4446	5565	7027	0	0	0	0	0	0	0	0	0	0	0	0	0	2996	0
Exon	g5123.aln	39	607	23673	2906	12.276	139	0.229	61	0.1	0.583	0.417	5773	3370	5299	6325	0	0	0	0	0	0	0	0	0	0	0	0	0	2906	0
Exon	g5138.aln	40	576	23040	7554	32.786	171	0.297	122	0.212	0.57	0.43	4622	3504	3173	4187	0	0	0	0	0	0	0	0	0	0	0	0	0	7554	0
Exon	g5162.aln	40	792	31680	3777	11.922	217	0.274	71	0.09	0.573	0.427	9162	4694	7211	6836	0	0	0	0	0	0	0	0	0	0	0	0	0	3777	0
Exon	g5163.aln	41	766	31406	5679	18.083	341	0.445	77	0.101	0.599	0.401	8109	4539	5802	7277	0	0	0	0	0	0	0	0	0	0	0	0	0	5679	0
Exon	g5188.aln	40	896	35840	8516	23.761	227	0.253	87	0.097	0.563	0.437	9000	3995	8014	6315	0	0	0	0	0	0	0	0	0	0	0	0	0	8516	0
Exon	g5206.aln	41	492	20172	4363	21.629	173	0.352	81	0.165	0.561	0.439	5289	3095	3842	3583	0	0	0	0	0	0	0	0	0	0	0	0	0	4363	0
Exon	g5220.aln	42	445	18690	7103	38.004	136	0.306	63	0.142	0.57	0.43	3409	2310	2724	3144	0	0	0	0	0	0	0	0	0	0	0	0	0	7103	0
Exon	g5257.aln	36	330	11880	1625	13.678	50	0.152	18	0.055	0.614	0.386	3541	1687	2258	2769	0	0	0	0	0	0	0	0	0	0	0	0	0	1625	0
Exon	g5264.aln	36	1223	44028	21431	48.676	224	0.183	68	0.056	0.574	0.426	7007	4221	5452	5917	0	0	0	0	0	0	0	0	0	0	0	0	0	21431	0
Exon	g5273.aln	31	939	29109	4967	17.063	228	0.243	83	0.088	0.579	0.421	7630	4306	5829	6377	0	0	0	0	0	0	0	0	0	0	0	0	0	4967	0
Exon	g5299.aln	38	820	31160	12613	40.478	244	0.298	155	0.189	0.578	0.422	4906	3519	4069	6053	0	0	0	0	0	0	0	0	0	0	0	0	0	12613	0
Exon	g5304.aln	38	279	10602	3216	30.334	81	0.29	36	0.129	0.628	0.372	2341	1145	1640	2260	0	0	0	0	0	0	0	0	0	0	0	0	0	3216	0
Exon	g5318.aln	40	381	15240	5578	36.601	82	0.215	32	0.084	0.549	0.451	2476	2168	2187	2831	0	0	0	0	0	0	0	0	0	0	0	0	0	5578	0
Exon	g5335.aln	41	787	32267	11313	35.061	291	0.37	134	0.17	0.582	0.418	6509	3515	5266	5664	0	0	0	0	0	0	0	0	0	0	0	0	0	11313	0
Exon	g5354.aln	43	387	16641	7349	44.162	136	0.351	82	0.212	0.566	0.434	2126	2063	1917	3186	0	0	0	0	0	0	0	0	0	0	0	0	0	7349	0
Exon	g5355.aln	38	469	17822	4436	24.891	188	0.401	115	0.245	0.554	0.446	4075	2248	3710	3353	0	0	0	0	0	0	0	0	0	0	0	0	0	4436	0
Exon	g5366.aln	40	528	21120	6311	29.882	186	0.352	104	0.197	0.543	0.457	4063	2403	4368	3975	0	0	0	0	0	0	0	0	0	0	0	0	0	6311	0
Exon	g5406.aln	42	1203	50526	7152	14.155	242	0.201	60	0.05	0.576	0.424	11705	7328	11048	13293	0	0	0	0	0	0	0	0	0	0	0	0	0	7152	0
Exon	g5421.aln	43	757	32551	9661	29.68	361	0.477	162	0.214	0.584	0.416	6600	3623	5851	6816	0	0	0	0	0	0	0	0	0	0	0	0	0	9661	0
Exon	g5430.aln	43	528	22704	6363	28.026	147	0.278	74	0.14	0.593	0.407	5438	2621	4036	4246	0	0	0	0	0	0	0	0	0	0	0	0	0	6363	0
Exon	g5454.aln	43	1092	46956	11446	24.376	258	0.236	86	0.079	0.582	0.418	11640	5267	9478	9125	0	0	0	0	0	0	0	0	0	0	0	0	0	11446	0
Exon	g5464.aln	43	1006	43258	18586	42.965	375	0.373	212	0.211	0.575	0.425	7616	4810	5563	6683	0	0	0	0	0	0	0	0	0	0	0	0	0	18586	0
Exon	g5477.aln	34	639	21726	7616	35.055	138	0.216	54	0.085	0.578	0.422	4068	2696	3269	4077	0	0	0	0	0	0	0	0	0	0	0	0	0	7616	0
Exon	g5489.aln	41	547	22427	6474	28.867	173	0.316	113	0.207	0.582	0.418	5001	2178	4484	4290	0	0	0	0	0	0	0	0	0	0	0	0	0	6474	0
Exon	g5502.aln	42	721	30282	12205	40.304	220	0.305	115	0.16	0.543	0.457	4909	3591	4606	4971	0	0	0	0	0	0	0	0	0	0	0	0	0	12205	0
Exon	g5513.aln	40	236	9440	2980	31.568	104	0.441	70	0.297	0.579	0.421	1702	1082	1571	2105	0	0	0	0	0	0	0	0	0	0	0	0	0	2980	0
Exon	g5531.aln	31	339	10509	1710	16.272	77	0.227	25	0.074	0.59	0.41	2580	1463	2141	2615	0	0	0	0	0	0	0	0	0	0	0	0	0	1710	0
Exon	g5536.aln	38	580	22040	8468	38.421	111	0.191	37	0.064	0.575	0.425	4227	2476	3279	3590	0	0	0	0	0	0	0	0	0	0	0	0	0	8468	0
Exon	g5551.aln	37	642	23754	7073	29.776	238	0.371	106	0.165	0.585	0.415	5200	2974	3925	4582	0	0	0	0	0	0	0	0	0	0	0	0	0	7073	0
Exon	g5562.aln	37	261	9657	4916	50.906	56	0.215	30	0.115	0.523	0.477	1334	1040	1204	1163	0	0	0	0	0	0	0	0	0	0	0	0	0	4916	0
Exon	g5596.aln	43	3315	142545	20623	14.468	1169	0.353	605	0.183	0.571	0.429	32667	24487	27811	36957	0	0	0	0	0	0	0	0	0	0	0	0	0	20623	0
Exon	g5634.aln	40	651	26040	12363	47.477	143	0.22	46	0.071	0.546	0.454	3970	2890	3258	3559	0	0	0	0	0	0	0	0	0	0	0	0	0	12363	0
Exon	g5644.aln	43	640	27520	8387	30.476	231	0.361	119	0.186	0.594	0.406	5535	3343	4410	5845	0	0	0	0	0	0	0	0	0	0	0	0	0	8387	0
Exon	g5670.aln	38	917	34846	9361	26.864	242	0.264	72	0.079	0.556	0.444	7196	4666	6646	6977	0	0	0	0	0	0	0	0	0	0	0	0	0	9361	0
Exon	g5699.aln	41	338	13858	3829	27.63	111	0.328	71	0.21	0.597	0.403	2883	1919	2153	3074	0	0	0	0	0	0	0	0	0	0	0	0	0	3829	0
Exon	g5716.aln	30	1771	53130	26178	49.272	453	0.256	165	0.093	0.572	0.428	8017	5022	6557	7356	0	0	0	0	0	0	0	0	0	0	0	0	0	26178	0
Exon	g5770.aln	33	688	22704	5886	25.925	140	0.203	43	0.062	0.594	0.406	5891	2753	4084	4090	0	0	0	0	0	0	0	0	0	0	0	0	0	5886	0
Exon	g5791.aln	34	302	10268	3279	31.934	43	0.142	21	0.07	0.569	0.431	2178	1254	1762	1795	0	0	0	0	0	0	0	0	0	0	0	0	0	3279	0
Exon	g5815.aln	37	380	14060	4889	34.772	101	0.266	44	0.116	0.518	0.482	2539	2091	2287	2254	0	0	0	0	0	0	0	0	0	0	0	0	0	4889	0
Exon	g5816.aln	42	1224	51408	8254	16.056	405	0.331	171	0.14	0.569	0.431	10508	8929	9661	14056	0	0	0	0	0	0	0	0	0	0	0	0	0	8254	0
Exon	g5840.aln	42	804	33768	11066	32.771	221	0.275	73	0.091	0.574	0.426	6903	4421	5249	6129	0	0	0	0	0	0	0	0	0	0	0	0	0	11066	0
Exon	g5849.aln	30	387	11610	2879	24.798	65	0.168	20	0.052	0.594	0.406	2470	1534	2007	2720	0	0	0	0	0	0	0	0	0	0	0	0	0	2879	0
Exon	g5865.aln	40	908	36320	10453	28.78	319	0.351	135	0.149	0.582	0.418	8035	4136	6664	7032	0	0	0	0	0	0	0	0	0	0	0	0	0	10453	0
Exon	g5870.aln	41	449	18409	9405	51.089	94	0.209	59	0.131	0.591	0.409	2017	1818	1870	3299	0	0	0	0	0	0	0	0	0	0	0	0	0	9405	0
Exon	g5922.aln	41	1062	43542	6176	14.184	257	0.242	75	0.071	0.571	0.429	11283	6556	9493	10034	0	0	0	0	0	0	0	0	0	0	0	0	0	6176	0
Exon	g5945.aln	37	663	24531	4554	18.564	164	0.247	55	0.083	0.548	0.452	6215	3773	5237	4752	0	0	0	0	0	0	0	0	0	0	0	0	0	4554	0
Exon	g5950.aln	37	664	24568	4289	17.458	317	0.477	151	0.227	0.583	0.417	6194	4020	4410	5655	0	0	0	0	0	0	0	0	0	0	0	0	0	4289	0
Exon	g5977.aln	41	528	21648	6622	30.589	183	0.347	85	0.161	0.601	0.399	4536	2834	3161	4495	0	0	0	0	0	0	0	0	0	0	0	0	0	6622	0
Exon	g5981.aln	38	1024	38912	11656	29.955	317	0.31	182	0.178	0.56	0.44	6772	6105	5818	8561	0	0	0	0	0	0	0	0	0	0	0	0	0	11656	0
Exon	g6000.aln	39	567	22113	6350	28.716	101	0.178	41	0.072	0.6	0.4	4509	2369	3970	4915	0	0	0	0	0	0	0	0	0	0	0	0	0	6350	0
Exon	g6016.aln	42	1044	43848	16161	36.857	257	0.246	105	0.101	0.547	0.453	6225	5193	7336	8933	0	0	0	0	0	0	0	0	0	0	0	0	0	16161	0
Exon	g6026.aln	31	624	19344	7068	36.538	148	0.237	74	0.119	0.558	0.442	3512	2157	3247	3360	0	0	0	0	0	0	0	0	0	0	0	0	0	7068	0
Exon	g6029.aln	32	335	10720	1907	17.789	68	0.203	32	0.096	0.583	0.417	2676	1403	2279	2455	0	0	0	0	0	0	0	0	0	0	0	0	0	1907	0
Exon	g6036.aln	40	1212	48480	15584	32.145	333	0.275	115	0.095	0.559	0.441	10493	5811	8652	7940	0	0	0	0	0	0	0	0	0	0	0	0	0	15584	0
Exon	g6038.aln	42	603	25326	6346	25.057	190	0.315	92	0.153	0.548	0.452	5030	2997	5570	5383	0	0	0	0	0	0	0	0	0	0	0	0	0	6346	0
Exon	g6041.aln	41	1030	42230	11103	26.292	330	0.32	133	0.129	0.574	0.426	8184	6561	6687	9695	0	0	0	0	0	0	0	0	0	0	0	0	0	11103	0
Exon	g6050.aln	39	644	25116	11162	44.442	221	0.343	62	0.096	0.601	0.399	4597	2460	3123	3774	0	0	0	0	0	0	0	0	0	0	0	0	0	11162	0
Exon	g6064.aln	31	258	7998	543	6.789	65	0.252	26	0.101	0.582	0.418	2175	1496	1620	2164	0	0	0	0	0	0	0	0	0	0	0	0	0	543	0
Exon	g6114.aln	38	195	7410	225	3.036	34	0.174	13	0.067	0.61	0.39	2447	1065	1740	1933	0	0	0	0	0	0	0	0	0	0	0	0	0	225	0
Exon	g6176.aln	42	888	37296	6935	18.594	226	0.255	125	0.141	0.578	0.422	8878	5210	7639	8634	0	0	0	0	0	0	0	0	0	0	0	0	0	6935	0
Exon	g6198.aln	37	249	9213	1773	19.245	52	0.209	13	0.052	0.567	0.433	2141	1060	2177	2062	0	0	0	0	0	0	0	0	0	0	0	0	0	1773	0
Exon	g6226.aln	42	752	31584	13628	43.148	182	0.242	93	0.124	0.566	0.434	4753	2803	5072	5328	0	0	0	0	0	0	0	0	0	0	0	0	0	13628	0
Exon	g6238.aln	37	787	29119	8521	29.263	199	0.253	46	0.058	0.587	0.413	6017	4071	4487	6023	0	0	0	0	0	0	0	0	0	0	0	0	0	8521	0
Exon	g6258.aln	39	767	29913	14030	46.903	155	0.202	65	0.085	0.586	0.414	3808	3079	3437	5559	0	0	0	0	0	0	0	0	0	0	0	0	0	14030	0
Exon	g6270.aln	39	421	16419	8392	51.112	147	0.349	85	0.202	0.599	0.401	2316	1203	2003	2505	0	0	0	0	0	0	0	0	0	0	0	0	0	8392	0
Exon	g6274.aln	38	618	23484	7313	31.14	159	0.257	79	0.128	0.573	0.427	4918	2795	4135	4323	0	0	0	0	0	0	0	0	0	0	0	0	0	7313	0
Exon	g6282.aln	37	296	10952	1466	13.386	75	0.253	36	0.122	0.57	0.43	2721	1493	2580	2692	0	0	0	0	0	0	0	0	0	0	0	0	0	1466	0
Exon	g6298.aln	38	389	14782	3656	24.733	103	0.265	60	0.154	0.544	0.456	3086	2392	2684	2964	0	0	0	0	0	0	0	0	0	0	0	0	0	3656	0
Exon	g6299.aln	27	432	11664	2220	19.033	84	0.194	37	0.086	0.547	0.453	2478	1978	2327	2661	0	0	0	0	0	0	0	0	0	0	0	0	0	2220	0
Exon	g6303.aln	41	337	13817	1402	10.147	94	0.279	44	0.131	0.57	0.43	2763	2105	3176	4371	0	0	0	0	0	0	0	0	0	0	0	0	0	1402	0
Exon	g6318.aln	35	1458	51030	23567	46.183	319	0.219	172	0.118	0.561	0.439	7610	5139	6741	7973	0	0	0	0	0	0	0	0	0	0	0	0	0	23567	0
Exon	g6376.aln	42	354	14868	3721	25.027	76	0.215	32	0.09	0.56	0.44	2976	1813	3087	3271	0	0	0	0	0	0	0	0	0	0	0	0	0	3721	0
Exon	g6383.aln	38	1027	39026	13321	34.134	367	0.357	123	0.12	0.619	0.381	8906	3885	5832	7082	0	0	0	0	0	0	0	0	0	0	0	0	0	13321	0
Exon	g6384.aln	41	550	22550	7277	32.271	128	0.233	46	0.084	0.55	0.45	4132	3248	3584	4309	0	0	0	0	0	0	0	0	0	0	0	0	0	7277	0
Exon	g6389.aln	39	724	28236	12445	44.075	114	0.157	50	0.069	0.56	0.44	4155	2951	3990	4695	0	0	0	0	0	0	0	0	0	0	0	0	0	12445	0
Exon	g6405.aln	41	766	31406	8936	28.453	213	0.278	77	0.101	0.563	0.437	7271	5035	4761	5403	0	0	0	0	0	0	0	0	0	0	0	0	0	8936	0
Exon	g6432.aln	38	390	14820	782	5.277	82	0.21	35	0.09	0.557	0.443	3646	3349	2866	4177	0	0	0	0	0	0	0	0	0	0	0	0	0	782	0
Exon	g6459.aln	39	817	31863	10849	34.049	227	0.278	96	0.118	0.572	0.428	5373	3736	5115	6790	0	0	0	0	0	0	0	0	0	0	0	0	0	10849	0
Exon	g6462.aln	38	798	30324	7099	23.41	219	0.274	112	0.14	0.565	0.435	6976	4356	5761	6132	0	0	0	0	0	0	0	0	0	0	0	0	0	7099	0
Exon	g6483.aln	29	636	18444	11186	60.648	95	0.149	19	0.03	0.587	0.413	2240	1209	1836	1973	0	0	0	0	0	0	0	0	0	0	0	0	0	11186	0
Exon	g6487.aln	41	1276	52316	11652	22.272	321	0.252	138	0.108	0.539	0.461	11298	8294	10439	10633	0	0	0	0	0	0	0	0	0	0	0	0	0	11652	0
Exon	g6492.aln	43	384	16512	1818	11.01	138	0.359	55	0.143	0.529	0.471	4051	2537	4160	3946	0	0	0	0	0	0	0	0	0	0	0	0	0	1818	0
Exon	g6494.aln	39	1260	49140	16957	34.508	359	0.285	99	0.079	0.575	0.425	8731	5983	7730	9739	0	0	0	0	0	0	0	0	0	0	0	0	0	16957	0
Exon	g6496.aln	34	612	20808	7620	36.621	171	0.279	93	0.152	0.614	0.386	3953	2116	3037	4082	0	0	0	0	0	0	0	0	0	0	0	0	0	7620	0
Exon	g6500.aln	38	923	35074	2508	7.151	154	0.167	52	0.056	0.555	0.445	9492	6563	7938	8573	0	0	0	0	0	0	0	0	0	0	0	0	0	2508	0
Exon	g6506.aln	36	234	8424	2990	35.494	64	0.274	38	0.162	0.555	0.445	1418	1133	1294	1589	0	0	0	0	0	0	0	0	0	0	0	0	0	2990	0
Exon	g6527.aln	36	913	32868	10574	32.171	144	0.158	49	0.054	0.594	0.406	6998	3750	5362	6184	0	0	0	0	0	0	0	0	0	0	0	0	0	10574	0
Exon	g6528.aln	39	392	15288	2773	18.138	92	0.235	42	0.107	0.518	0.482	3042	2646	3373	3454	0	0	0	0	0	0	0	0	0	0	0	0	0	2773	0
Exon	g6538.aln	39	496	19344	5064	26.179	63	0.127	24	0.048	0.571	0.429	4428	3042	3099	3711	0	0	0	0	0	0	0	0	0	0	0	0	0	5064	0
Exon	g6540.aln	34	441	14994	4681	31.219	149	0.338	40	0.091	0.572	0.428	2423	1699	2725	3466	0	0	0	0	0	0	0	0	0	0	0	0	0	4681	0
Exon	g6550.aln	37	391	14467	4455	30.794	40	0.102	13	0.033	0.539	0.461	3272	1954	2681	2105	0	0	0	0	0	0	0	0	0	0	0	0	0	4455	0
Exon	g6557.aln	41	162	6642	2247	33.83	21	0.13	9	0.056	0.57	0.43	877	1162	725	1631	0	0	0	0	0	0	0	0	0	0	0	0	0	2247	0
Exon	g6559.aln	41	584	23944	6682	27.907	276	0.473	187	0.32	0.577	0.423	4640	2863	4477	5282	0	0	0	0	0	0	0	0	0	0	0	0	0	6682	0
Exon	g6601.aln	34	605	20570	8817	42.863	167	0.276	77	0.127	0.584	0.416	3387	2269	2645	3452	0	0	0	0	0	0	0	0	0	0	0	0	0	8817	0
Exon	g6620.aln	41	501	20541	13	0.063	108	0.216	37	0.074	0.543	0.457	6190	3616	5767	4955	0	0	0	0	0	0	0	0	0	0	0	0	0	13	0
Exon	g6639.aln	43	545	23435	10208	43.559	170	0.312	80	0.147	0.548	0.452	3590	2376	3546	3715	0	0	0	0	0	0	0	0	0	0	0	0	0	10208	0
Exon	g6641.aln	41	461	18901	2230	11.798	140	0.304	52	0.113	0.554	0.446	5070	2939	4510	4152	0	0	0	0	0	0	0	0	0	0	0	0	0	2230	0
Exon	g6649.aln	40	394	15760	5146	32.652	183	0.464	126	0.32	0.566	0.434	3735	1941	2634	2304	0	0	0	0	0	0	0	0	0	0	0	0	0	5146	0
Exon	g6652.aln	43	784	33712	10725	31.814	380	0.485	251	0.32	0.591	0.409	5431	4477	4930	8149	0	0	0	0	0	0	0	0	0	0	0	0	0	10725	0
Exon	g6679.aln	37	350	12950	3212	24.803	73	0.209	33	0.094	0.571	0.429	2685	1976	2205	2872	0	0	0	0	0	0	0	0	0	0	0	0	0	3212	0
Exon	g6733.aln	40	372	14880	479	3.219	151	0.406	78	0.21	0.572	0.428	4283	2515	3664	3939	0	0	0	0	0	0	0	0	0	0	0	0	0	479	0
Exon	g6738.aln	25	303	7575	2132	28.145	46	0.152	25	0.083	0.49	0.51	1737	1215	1506	985	0	0	0	0	0	0	0	0	0	0	0	0	0	2132	0
Exon	g6779.aln	39	663	25857	9519	36.814	173	0.261	89	0.134	0.574	0.426	4601	3197	3693	4847	0	0	0	0	0	0	0	0	0	0	0	0	0	9519	0
Exon	g6785.aln	39	183	7137	1351	18.93	39	0.213	17	0.093	0.518	0.482	1498	969	1826	1493	0	0	0	0	0	0	0	0	0	0	0	0	0	1351	0
Exon	g6792.aln	43	429	18447	8000	43.367	134	0.312	51	0.119	0.543	0.457	2878	2188	2581	2800	0	0	0	0	0	0	0	0	0	0	0	0	0	8000	0
Exon	g6797.aln	42	730	30660	9575	31.23	336	0.46	120	0.164	0.602	0.398	7984	3299	5064	4738	0	0	0	0	0	0	0	0	0	0	0	0	0	9575	0
Exon	g6859.aln	40	504	20160	3771	18.705	181	0.359	97	0.192	0.569	0.431	4368	2733	4360	4928	0	0	0	0	0	0	0	0	0	0	0	0	0	3771	0
Exon	g6865.aln	39	493	19227	6738	35.044	175	0.355	85	0.172	0.531	0.469	3342	2608	3217	3322	0	0	0	0	0	0	0	0	0	0	0	0	0	6738	0
Exon	g6875.aln	38	456	17328	1783	10.29	107	0.235	37	0.081	0.558	0.442	3911	1659	5206	4769	0	0	0	0	0	0	0	0	0	0	0	0	0	1783	0
Exon	g6882.aln	39	616	24024	9657	40.197	165	0.268	75	0.122	0.5	0.5	4369	3341	3901	2756	0	0	0	0	0	0	0	0	0	0	0	0	0	9657	0
Exon	g6909.aln	38	471	17898	5074	28.35	136	0.289	47	0.1	0.561	0.439	3288	2232	3363	3941	0	0	0	0	0	0	0	0	0	0	0	0	0	5074	0
Exon	g6933.aln	42	780	32760	10816	33.016	236	0.303	104	0.133	0.563	0.437	5615	4776	4769	6784	0	0	0	0	0	0	0	0	0	0	0	0	0	10816	0
Exon	g6947.aln	43	1375	59125	6902	11.674	427	0.311	174	0.127	0.574	0.426	14546	9903	12360	15414	0	0	0	0	0	0	0	0	0	0	0	0	0	6902	0
Exon	g6961.aln	39	895	34905	16378	46.922	237	0.265	65	0.073	0.57	0.43	5449	3418	4538	5122	0	0	0	0	0	0	0	0	0	0	0	0	0	16378	0
Exon	g6968.aln	39	721	28119	10095	35.901	221	0.307	79	0.11	0.523	0.477	3765	4145	4424	5690	0	0	0	0	0	0	0	0	0	0	0	0	0	10095	0
Exon	g6978.aln	36	567	20412	6072	29.747	191	0.337	82	0.145	0.553	0.447	3510	3019	3402	4409	0	0	0	0	0	0	0	0	0	0	0	0	0	6072	0
Exon	g6992.aln	43	342	14706	4730	32.164	90	0.263	46	0.135	0.615	0.385	3438	1620	2219	2699	0	0	0	0	0	0	0	0	0	0	0	0	0	4730	0
Exon	g7021.aln	40	563	22520	6882	30.56	203	0.361	71	0.126	0.574	0.426	3905	2522	4128	5083	0	0	0	0	0	0	0	0	0	0	0	0	0	6882	0
Exon	g7111.aln	35	369	12915	2281	17.662	92	0.249	34	0.092	0.583	0.417	3365	1983	2462	2824	0	0	0	0	0	0	0	0	0	0	0	0	0	2281	0
Exon	g7128.aln	33	726	23958	10594	44.219	189	0.26	72	0.099	0.594	0.406	3946	2301	3117	4000	0	0	0	0	0	0	0	0	0	0	0	0	0	10594	0
Exon	g7136.aln	33	132	4356	559	12.833	23	0.174	18	0.136	0.588	0.412	1369	648	911	869	0	0	0	0	0	0	0	0	0	0	0	0	0	559	0
Exon	g7174.aln	41	1172	48052	16001	33.299	302	0.258	98	0.084	0.565	0.435	8588	5537	8365	9561	0	0	0	0	0	0	0	0	0	0	0	0	0	16001	0
Exon	g7273.aln	31	230	7130	1561	21.893	70	0.304	47	0.204	0.548	0.452	1269	1027	1512	1761	0	0	0	0	0	0	0	0	0	0	0	0	0	1561	0
Exon	g7279.aln	41	843	34563	14857	42.985	280	0.332	129	0.153	0.584	0.416	5743	3344	4865	5754	0	0	0	0	0	0	0	0	0	0	0	0	0	14857	0
Exon	g7333.aln	29	429	12441	1550	12.459	56	0.131	20	0.047	0.443	0.557	2743	2419	3651	2078	0	0	0	0	0	0	0	0	0	0	0	0	0	1550	0
Exon	g7363.aln	33	390	12870	3529	27.42	58	0.149	24	0.062	0.531	0.469	2427	1591	2785	2538	0	0	0	0	0	0	0	0	0	0	0	0	0	3529	0
Exon	g7572.aln	39	508	19812	5845	29.502	76	0.15	30	0.059	0.553	0.447	3903	2583	3637	3844	0	0	0	0	0	0	0	0	0	0	0	0	0	5845	0
Exon	g7577.aln	41	525	21525	5899	27.405	129	0.246	36	0.069	0.556	0.444	4589	3613	3335	4089	0	0	0	0	0	0	0	0	0	0	0	0	0	5899	0
Exon	g7628.aln	34	267	9078	321	3.536	75	0.281	30	0.112	0.584	0.416	2961	1465	2178	2153	0	0	0	0	0	0	0	0	0	0	0	0	0	321	0
Intron	g4471_introns.aln	38	3631	137978	70890	51.378	1501	0.413	614	0.169	0.68	0.32	19332	10803	10652	26301	0	0	0	0	0	0	0	0	0	0	0	0	0	70890	0
Intron	g4527_introns.aln	37	1532	56684	31462	55.504	1015	0.663	691	0.451	0.679	0.321	7379	3958	4048	9837	0	0	0	0	0	0	0	0	0	0	0	0	0	31462	0
Intron	g4744_introns.aln	32	413	13216	5847	44.242	123	0.298	61	0.148	0.674	0.326	2169	1053	1346	2801	0	0	0	0	0	0	0	0	0	0	0	0	0	5847	0
Intron	g4757_introns.aln	38	1736	65968	36517	55.356	928	0.535	589	0.339	0.67	0.33	8199	4513	5222	11517	0	0	0	0	0	0	0	0	0	0	0	0	0	36517	0
Intron	g4802_introns.aln	38	3295	125210	71069	56.76	1949	0.592	987	0.3	0.667	0.333	16376	8264	9786	19715	0	0	0	0	0	0	0	0	0	0	0	0	0	71069	0
Intron	g4806_introns.aln	37	1950	72150	47860	66.334	1034	0.53	495	0.254	0.653	0.347	6328	3728	4742	9492	0	0	0	0	0	0	0	0	0	0	0	0	0	47860	0
Intron	g4889_introns.aln	36	691	24876	10093	40.573	200	0.289	81	0.117	0.7	0.3	4314	2054	2458	5957	0	0	0	0	0	0	0	0	0	0	0	0	0	10093	0
Intron	g4954_introns.aln	34	1425	48450	28626	59.084	804	0.564	413	0.29	0.652	0.348	5548	3320	3423	7533	0	0	0	0	0	0	0	0	0	0	0	0	0	28626	0
Intron	g4989_introns.aln	40	701	28040	9372	33.424	363	0.518	246	0.351	0.642	0.358	5315	3021	3649	6683	0	0	0	0	0	0	0	0	0	0	0	0	0	9372	0
Intron	g4992_introns.aln	38	1801	68438	31489	46.011	881	0.489	540	0.3	0.682	0.318	10055	5535	6218	15141	0	0	0	0	0	0	0	0	0	0	0	0	0	31489	0
Intron	g5018_introns.aln	36	1318	47448	16911	35.641	425	0.322	160	0.121	0.695	0.305	8372	4667	4752	12746	0	0	0	0	0	0	0	0	0	0	0	0	0	16911	0
Intron	g5032_introns.aln	39	1899	74061	38235	51.626	1619	0.853	1345	0.708	0.636	0.364	11467	5259	7762	11338	0	0	0	0	0	0	0	0	0	0	0	0	0	38235	0
Intron	g5116_introns.aln	33	2681	88473	51690	58.425	1848	0.689	1262	0.471	0.659	0.341	10380	5839	6579	13985	0	0	0	0	0	0	0	0	0	0	0	0	0	51690	0
Intron	g5123_introns.aln	34	2137	72658	34252	47.141	863	0.404	228	0.107	0.673	0.327	9768	6046	6621	15971	0	0	0	0	0	0	0	0	0	0	0	0	0	34252	0
Intron	g5168_introns.aln	36	941	33876	16210	47.851	448	0.476	222	0.236	0.687	0.313	4688	2580	3009	7389	0	0	0	0	0	0	0	0	0	0	0	0	0	16210	0
Intron	g5188_introns.aln	38	1700	64600	32113	49.711	944	0.555	651	0.383	0.686	0.314	9166	5063	5193	13065	0	0	0	0	0	0	0	0	0	0	0	0	0	32113	0
Intron	g5200_introns.aln	35	1314	45990	27331	59.428	679	0.517	358	0.272	0.686	0.314	4850	2565	3270	7974	0	0	0	0	0	0	0	0	0	0	0	0	0	27331	0
Intron	g5206_introns.aln	37	1977	73149	40584	55.481	889	0.45	355	0.18	0.642	0.358	9273	5911	5628	11753	0	0	0	0	0	0	0	0	0	0	0	0	0	40584	0
Intron	g5220_introns.aln	37	1198	44326	29946	67.559	602	0.503	334	0.279	0.682	0.318	4331	2229	2414	5406	0	0	0	0	0	0	0	0	0	0	0	0	0	29946	0
Intron	g5257_introns.aln	37	458	16946	7335	43.285	172	0.376	89	0.194	0.695	0.305	2660	1464	1441	4046	0	0	0	0	0	0	0	0	0	0	0	0	0	7335	0
Intron	g5271_introns.aln	39	1507	58773	38476	65.465	437	0.29	119	0.079	0.699	0.301	5587	2937	3193	8580	0	0	0	0	0	0	0	0	0	0	0	0	0	38476	0
Intron	g5299_introns.aln	34	1531	52054	29014	55.738	642	0.419	341	0.223	0.688	0.312	5751	3601	3708	9980	0	0	0	0	0	0	0	0	0	0	0	0	0	29014	0
Intron	g5304_introns.aln	34	821	27914	14389	51.548	417	0.508	153	0.186	0.641	0.359	3366	2157	2494	5508	0	0	0	0	0	0	0	0	0	0	0	0	0	14389	0
Intron	g5318_introns.aln	37	1667	61679	35285	57.207	867	0.52	370	0.222	0.72	0.28	7814	3698	3661	11221	0	0	0	0	0	0	0	0	0	0	0	0	0	35285	0
Intron	g5326_introns.aln	39	1098	42822	21557	50.341	590	0.537	298	0.271	0.62	0.38	5360	4057	4091	7757	0	0	0	0	0	0	0	0	0	0	0	0	0	21557	0
Intron	g5335_introns.aln	38	1784	67792	36100	53.251	690	0.387	360	0.202	0.665	0.335	8423	5581	5028	12660	0	0	0	0	0	0	0	0	0	0	0	0	0	36100	0
Intron	g5347_introns.aln	36	367	13212	4262	32.259	216	0.589	167	0.455	0.671	0.329	2157	937	1996	3860	0	0	0	0	0	0	0	0	0	0	0	0	0	4262	0
Intron	g5354_introns.aln	37	1857	68709	45941	66.863	876	0.472	423	0.228	0.669	0.331	5646	3742	3676	9704	0	0	0	0	0	0	0	0	0	0	0	0	0	45941	0
Intron	g5355_introns.aln	37	1303	48211	32225	66.842	877	0.673	689	0.529	0.666	0.334	4777	2521	2929	5759	0	0	0	0	0	0	0	0	0	0	0	0	0	32225	0
Intron	g5357_introns.aln	33	379	12507	5889	47.086	238	0.628	187	0.493	0.684	0.316	1845	993	1029	2751	0	0	0	0	0	0	0	0	0	0	0	0	0	5889	0
Intron	g5427_introns.aln	35	4384	153440	86927	56.652	1777	0.405	667	0.152	0.667	0.333	18136	11422	10397	26558	0	0	0	0	0	0	0	0	0	0	0	0	0	86927	0
Intron	g5430_introns.aln	39	1577	61503	31712	51.562	915	0.58	490	0.311	0.69	0.31	8495	4230	4969	12097	0	0	0	0	0	0	0	0	0	0	0	0	0	31712	0
Intron	g5434_introns.aln	40	644	25760	11125	43.187	436	0.677	281	0.436	0.696	0.304	3744	2221	2303	6367	0	0	0	0	0	0	0	0	0	0	0	0	0	11125	0
Intron	g5454_introns.aln	36	1464	52704	22950	43.545	423	0.289	166	0.113	0.671	0.329	8691	4960	4953	11150	0	0	0	0	0	0	0	0	0	0	0	0	0	22950	0
Intron	g5460_introns.aln	34	574	19516	8272	42.386	183	0.319	62	0.108	0.7	0.3	2746	1629	1797	5072	0	0	0	0	0	0	0	0	0	0	0	0	0	8272	0
Intron	g5464_introns.aln	37	2463	91131	56775	62.3	1220	0.495	656	0.266	0.669	0.331	9361	5302	6056	13637	0	0	0	0	0	0	0	0	0	0	0	0	0	56775	0
Intron	g5477_introns.aln	33	1573	51909	27944	53.833	694	0.441	317	0.202	0.684	0.316	6263	3776	3773	10153	0	0	0	0	0	0	0	0	0	0	0	0	0	27944	0
Intron	g5489_introns.aln	31	1975	61225	26831	43.824	795	0.403	381	0.193	0.679	0.321	9045	4853	6220	14276	0	0	0	0	0	0	0	0	0	0	0	0	0	26831	0
Intron	g5513_introns.aln	38	1122	42636	25539	59.9	677	0.603	369	0.329	0.649	0.351	4855	3071	2975	6196	0	0	0	0	0	0	0	0	0	0	0	0	0	25539	0
Intron	g5531_introns.aln	29	2042	59218	36182	61.1	1303	0.638	655	0.321	0.659	0.341	7175	3916	3910	8035	0	0	0	0	0	0	0	0	0	0	0	0	0	36182	0
Intron	g5551_introns.aln	32	2379	76128	45634	59.944	801	0.337	312	0.131	0.663	0.337	8627	4960	5050	11857	0	0	0	0	0	0	0	0	0	0	0	0	0	45634	0
Intron	g5554_introns.aln	40	2186	87440	48623	55.607	935	0.428	470	0.215	0.663	0.337	10741	6445	6655	14976	0	0	0	0	0	0	0	0	0	0	0	0	0	48623	0
Intron	g5594_introns.aln	40	239	9560	2743	28.692	123	0.515	52	0.218	0.758	0.242	2599	623	1086	2509	0	0	0	0	0	0	0	0	0	0	0	0	0	2743	0
Intron	g5599_introns.aln	38	3304	125552	71518	56.963	1236	0.374	596	0.18	0.658	0.342	15629	8400	9630	20375	0	0	0	0	0	0	0	0	0	0	0	0	0	71518	0
Intron	g5634_introns.aln	34	1835	62390	36050	57.782	862	0.47	450	0.245	0.676	0.324	6705	4538	3838	11259	0	0	0	0	0	0	0	0	0	0	0	0	0	36050	0
Intron	g5639_introns.aln	40	1382	55280	28520	51.592	473	0.342	211	0.153	0.677	0.323	7464	4260	4390	10646	0	0	0	0	0	0	0	0	0	0	0	0	0	28520	0
Intron	g5644_introns.aln	39	1415	55185	32438	58.78	696	0.492	387	0.273	0.667	0.333	6408	3925	3758	8656	0	0	0	0	0	0	0	0	0	0	0	0	0	32438	0
Intron	g5664_introns.aln	38	1538	58444	17670	30.234	594	0.386	196	0.127	0.682	0.318	11544	6465	6455	16310	0	0	0	0	0	0	0	0	0	0	0	0	0	17670	0
Intron	g5670_introns.aln	34	1515	51510	24802	48.15	647	0.427	259	0.171	0.67	0.33	7629	3861	4924	10294	0	0	0	0	0	0	0	0	0	0	0	0	0	24802	0
Intron	g5702_introns.aln	38	2838	107844	58091	53.866	1720	0.606	888	0.313	0.666	0.334	15319	7721	8913	17800	0	0	0	0	0	0	0	0	0	0	0	0	0	58091	0
Intron	g5721_introns.aln	37	1715	63455	34800	54.842	931	0.543	416	0.243	0.684	0.316	8006	3659	5439	11551	0	0	0	0	0	0	0	0	0	0	0	0	0	34800	0
Intron	g5744_introns.aln	27	444	11988	5383	44.903	151	0.34	54	0.122	0.766	0.234	2472	668	912	2553	0	0	0	0	0	0	0	0	0	0	0	0	0	5383	0
Intron	g5791_introns.aln	34	1527	51918	31615	60.894	633	0.415	357	0.234	0.692	0.308	5836	3114	3207	8146	0	0	0	0	0	0	0	0	0	0	0	0	0	31615	0
Intron	g5802_introns.aln	37	1074	39738	21748	54.728	452	0.421	241	0.224	0.649	0.351	5041	2879	3444	6626	0	0	0	0	0	0	0	0	0	0	0	0	0	21748	0
Intron	g5816_introns.aln	39	3189	124371	59796	48.079	1520	0.477	849	0.266	0.662	0.338	17537	11212	10654	25172	0	0	0	0	0	0	0	0	0	0	0	0	0	59796	0
Intron	g5821_introns.aln	38	1462	55556	32943	59.297	621	0.425	210	0.144	0.686	0.314	6651	3576	3442	8944	0	0	0	0	0	0	0	0	0	0	0	0	0	32943	0
Intron	g5840_introns.aln	40	2033	81320	47295	58.159	868	0.427	338	0.166	0.655	0.345	9883	5650	5831	12661	0	0	0	0	0	0	0	0	0	0	0	0	0	47295	0
Intron	g5857_introns.aln	39	821	32019	22533	70.374	440	0.536	272	0.331	0.66	0.34	2504	2024	1217	3741	0	0	0	0	0	0	0	0	0	0	0	0	0	22533	0
Intron	g5858_introns.aln	37	1527	56499	37014	65.513	660	0.432	335	0.219	0.713	0.287	5410	2856	3029	8190	0	0	0	0	0	0	0	0	0	0	0	0	0	37014	0
Intron	g5870_introns.aln	38	962	36556	19266	52.703	813	0.845	678	0.705	0.685	0.315	4617	2587	2884	7202	0	0	0	0	0	0	0	0	0	0	0	0	0	19266	0
Intron	g5899_introns.aln	39	1365	53235	25178	47.296	657	0.481	314	0.23	0.676	0.324	7811	4399	4679	11168	0	0	0	0	0	0	0	0	0	0	0	0	0	25178	0
Intron	g5919_introns.aln	35	316	11060	4074	36.835	48	0.152	19	0.06	0.654	0.346	2240	1148	1374	2224	0	0	0	0	0	0	0	0	0	0	0	0	0	4074	0
Intron	g5921_introns.aln	35	2783	97405	46758	48.004	1383	0.497	701	0.252	0.652	0.348	12751	8585	8923	20388	0	0	0	0	0	0	0	0	0	0	0	0	0	46758	0
Intron	g5922_introns.aln	40	5269	210760	129179	61.292	2413	0.458	1057	0.201	0.655	0.345	23175	13818	14108	30480	0	0	0	0	0	0	0	0	0	0	0	0	0	129179	0
Intron	g5933_introns.aln	40	1815	72600	34890	48.058	811	0.447	288	0.159	0.675	0.325	11579	6334	6027	13770	0	0	0	0	0	0	0	0	0	0	0	0	0	34890	0
Intron	g5943_introns.aln	34	3861	131274	72006	54.852	2097	0.543	923	0.239	0.681	0.319	16227	9110	9840	24091	0	0	0	0	0	0	0	0	0	0	0	0	0	72006	0
Intron	g5980_introns.aln	36	2166	77976	40076	51.395	852	0.393	319	0.147	0.684	0.316	11749	6404	5711	14036	0	0	0	0	0	0	0	0	0	0	0	0	0	40076	0
Intron	g5981_introns.aln	36	810	29160	15475	53.069	429	0.53	303	0.374	0.645	0.355	4365	2255	2569	4496	0	0	0	0	0	0	0	0	0	0	0	0	0	15475	0
Intron	g6000_introns.aln	38	1901	72238	40520	56.092	732	0.385	364	0.191	0.66	0.34	8945	5545	5090	12138	0	0	0	0	0	0	0	0	0	0	0	0	0	40520	0
Intron	g6004_introns.aln	40	900	36000	23733	65.925	344	0.382	192	0.213	0.654	0.346	3440	1872	2539	4416	0	0	0	0	0	0	0	0	0	0	0	0	0	23733	0
Intron	g6016_introns.aln	40	1705	68200	41326	60.595	1058	0.621	726	0.426	0.662	0.338	7880	4494	4524	9976	0	0	0	0	0	0	0	0	0	0	0	0	0	41326	0
Intron	g6026_introns.aln	28	1637	45836	26485	57.782	605	0.37	231	0.141	0.659	0.341	5331	3335	3252	7433	0	0	0	0	0	0	0	0	0	0	0	0	0	26485	0
Intron	g6034_introns.aln	38	1062	40356	19257	47.718	694	0.653	446	0.42	0.691	0.309	6079	3111	3501	8408	0	0	0	0	0	0	0	0	0	0	0	0	0	19257	0
Intron	g6036_introns.aln	38	2542	96596	61128	63.282	1331	0.524	810	0.319	0.683	0.317	9638	5479	5857	14494	0	0	0	0	0	0	0	0	0	0	0	0	0	61128	0
Intron	g6038_introns.aln	35	2505	87675	53560	61.089	966	0.386	414	0.165	0.677	0.323	9851	5605	5638	13021	0	0	0	0	0	0	0	0	0	0	0	0	0	53560	0
Intron	g6048_introns.aln	37	700	25900	15981	61.703	245	0.35	120	0.171	0.68	0.32	2729	1281	1864	4045	0	0	0	0	0	0	0	0	0	0	0	0	0	15981	0
Intron	g6056_introns.aln	32	1341	42912	19335	45.057	709	0.529	295	0.22	0.691	0.309	5967	3405	3847	10358	0	0	0	0	0	0	0	0	0	0	0	0	0	19335	0
Intron	g6068_introns.aln	35	387	13545	2374	17.527	123	0.318	63	0.163	0.678	0.322	2754	1696	1915	4806	0	0	0	0	0	0	0	0	0	0	0	0	0	2374	0
Intron	g6119_introns.aln	39	1907	74373	34412	46.269	1077	0.565	738	0.387	0.662	0.338	10993	6525	7098	15345	0	0	0	0	0	0	0	0	0	0	0	0	0	34412	0
Intron	g6164_introns.aln	32	492	15744	9299	59.064	325	0.661	233	0.474	0.64	0.36	1856	1063	1264	2262	0	0	0	0	0	0	0	0	0	0	0	0	0	9299	0
Intron	g6175_introns.aln	32	825	26400	13985	52.973	229	0.278	67	0.081	0.675	0.325	3723	1826	2155	4711	0	0	0	0	0	0	0	0	0	0	0	0	0	13985	0
Intron	g6176_introns.aln	38	3304	125552	69982	55.739	1381	0.418	444	0.134	0.658	0.342	14207	9325	9634	22404	0	0	0	0	0	0	0	0	0	0	0	0	0	69982	0
Intron	g6221_introns.aln	37	695	25715	6397	24.877	323	0.465	134	0.193	0.653	0.347	4847	3658	3068	7745	0	0	0	0	0	0	0	0	0	0	0	0	0	6397	0
Intron	g6226_introns.aln	39	1240	48360	25926	53.61	385	0.31	200	0.161	0.669	0.331	6783	3292	4135	8224	0	0	0	0	0	0	0	0	0	0	0	0	0	25926	0
Intron	g6238_introns.aln	37	976	36112	20420	56.546	519	0.532	301	0.308	0.661	0.339	4418	2384	2743	6147	0	0	0	0	0	0	0	0	0	0	0	0	0	20420	0
Intron	g6258_introns.aln	36	1776	63936	39181	61.282	825	0.465	356	0.2	0.68	0.32	7553	3896	4005	9301	0	0	0	0	0	0	0	0	0	0	0	0	0	39181	0
Intron	g6282_introns.aln	34	485	16490	4375	26.531	216	0.445	128	0.264	0.69	0.31	3430	1605	2126	4954	0	0	0	0	0	0	0	0	0	0	0	0	0	4375	0
Intron	g6284_introns.aln	39	2272	88608	54037	60.984	1300	0.572	598	0.263	0.616	0.384	8979	6876	6613	12103	0	0	0	0	0	0	0	0	0	0	0	0	0	54037	0
Intron	g6298_introns.aln	37	2439	90243	50790	56.281	1229	0.504	689	0.282	0.669	0.331	11178	6014	7232	15029	0	0	0	0	0	0	0	0	0	0	0	0	0	50790	0
Intron	g6303_introns.aln	40	1091	43640	20883	47.853	584	0.535	253	0.232	0.673	0.327	6893	3775	3710	8379	0	0	0	0	0	0	0	0	0	0	0	0	0	20883	0
Intron	g6318_introns.aln	37	1811	67007	38285	57.136	889	0.491	520	0.287	0.72	0.28	8691	3861	4492	11678	0	0	0	0	0	0	0	0	0	0	0	0	0	38285	0
Intron	g6363_introns.aln	36	2508	90288	52410	58.048	1299	0.518	547	0.218	0.677	0.323	10302	5952	6234	15390	0	0	0	0	0	0	0	0	0	0	0	0	0	52410	0
Intron	g6366_introns.aln	36	827	29772	17075	57.353	363	0.439	164	0.198	0.674	0.326	3614	2060	2051	4972	0	0	0	0	0	0	0	0	0	0	0	0	0	17075	0
Intron	g6376_introns.aln	39	1476	57564	33362	57.956	781	0.529	378	0.256	0.689	0.311	6317	3948	3630	10307	0	0	0	0	0	0	0	0	0	0	0	0	0	33362	0
Intron	g6383_introns.aln	37	4885	180745	113591	62.846	1917	0.392	685	0.14	0.655	0.345	19068	10533	12521	25032	0	0	0	0	0	0	0	0	0	0	0	0	0	113591	0
Intron	g6389_introns.aln	35	2940	102900	64728	62.904	1656	0.563	803	0.273	0.676	0.324	10901	6428	5910	14933	0	0	0	0	0	0	0	0	0	0	0	0	0	64728	0
Intron	g6398_introns.aln	28	1173	32844	20449	62.261	625	0.533	398	0.339	0.643	0.357	3453	2079	2333	4530	0	0	0	0	0	0	0	0	0	0	0	0	0	20449	0
Intron	g6405_introns.aln	39	1557	60723	34398	56.647	713	0.458	380	0.244	0.692	0.308	7788	4365	3912	10260	0	0	0	0	0	0	0	0	0	0	0	0	0	34398	0
Intron	g6406_introns.aln	37	1103	40811	25647	62.843	373	0.338	117	0.106	0.673	0.327	4533	2360	2709	5562	0	0	0	0	0	0	0	0	0	0	0	0	0	25647	0
Intron	g6412_introns.aln	30	973	29190	14402	49.339	368	0.378	123	0.126	0.706	0.294	4604	2053	2378	5753	0	0	0	0	0	0	0	0	0	0	0	0	0	14402	0
Intron	g6420_introns.aln	40	1209	48360	17074	35.306	486	0.402	188	0.156	0.7	0.3	9311	3884	5492	12599	0	0	0	0	0	0	0	0	0	0	0	0	0	17074	0
Intron	g6432_introns.aln	35	350	12250	2426	19.804	103	0.294	40	0.114	0.681	0.319	2835	1554	1556	3879	0	0	0	0	0	0	0	0	0	0	0	0	0	2426	0
Intron	g6439_introns.aln	37	1077	39849	17677	44.36	391	0.363	183	0.17	0.674	0.326	6698	3578	3662	8234	0	0	0	0	0	0	0	0	0	0	0	0	0	17677	0
Intron	g6450_introns.aln	36	1771	63756	32292	50.649	855	0.483	471	0.266	0.656	0.344	8596	5395	5411	12062	0	0	0	0	0	0	0	0	0	0	0	0	0	32292	0
Intron	g6454_introns.aln	36	1888	67968	37270	54.835	739	0.391	323	0.171	0.657	0.343	8499	4755	5730	11714	0	0	0	0	0	0	0	0	0	0	0	0	0	37270	0
Intron	g6459_introns.aln	36	733	26388	12048	45.657	219	0.299	74	0.101	0.687	0.313	4030	2623	2029	5658	0	0	0	0	0	0	0	0	0	0	0	0	0	12048	0
Intron	g6460_introns.aln	40	1209	48360	23558	48.714	465	0.385	150	0.124	0.63	0.37	5893	4107	5059	9743	0	0	0	0	0	0	0	0	0	0	0	0	0	23558	0
Intron	g6462_introns.aln	35	1867	65345	34099	52.183	718	0.385	350	0.187	0.649	0.351	8258	5205	5649	12134	0	0	0	0	0	0	0	0	0	0	0	0	0	34099	0
Intron	g6487_introns.aln	38	2589	98382	69064	70.2	1036	0.4	581	0.224	0.654	0.346	8340	5027	4938	11013	0	0	0	0	0	0	0	0	0	0	0	0	0	69064	0
Intron	g6492_introns.aln	39	586	22854	8233	36.024	363	0.619	225	0.384	0.694	0.306	3732	2202	2166	6521	0	0	0	0	0	0	0	0	0	0	0	0	0	8233	0
Intron	g6494_introns.aln	34	1838	62492	34602	55.37	1068	0.581	381	0.207	0.679	0.321	7910	4426	4414	11140	0	0	0	0	0	0	0	0	0	0	0	0	0	34602	0
Intron	g6496_introns.aln	34	2132	72488	38156	52.638	771	0.362	304	0.143	0.678	0.322	8935	5551	5467	14379	0	0	0	0	0	0	0	0	0	0	0	0	0	38156	0
Intron	g6500_introns.aln	38	1714	65132	36411	55.903	1012	0.59	496	0.289	0.651	0.349	7860	4833	4903	11125	0	0	0	0	0	0	0	0	0	0	0	0	0	36411	0
Intron	g6507_introns.aln	35	396	13860	2684	19.365	101	0.255	27	0.068	0.671	0.329	2599	1777	1882	4918	0	0	0	0	0	0	0	0	0	0	0	0	0	2684	0
Intron	g6527_introns.aln	39	2306	89934	48645	54.09	1035	0.449	451	0.196	0.689	0.311	11564	6229	6638	16858	0	0	0	0	0	0	0	0	0	0	0	0	0	48645	0
Intron	g6528_introns.aln	36	595	21420	10682	49.869	333	0.56	164	0.276	0.679	0.321	3297	1854	1535	4052	0	0	0	0	0	0	0	0	0	0	0	0	0	10682	0
Intron	g6538_introns.aln	34	662	22508	11103	49.329	241	0.364	143	0.216	0.705	0.295	3629	1841	1623	4312	0	0	0	0	0	0	0	0	0	0	0	0	0	11103	0
Intron	g6550_introns.aln	33	852	28116	16867	59.991	243	0.285	57	0.067	0.647	0.353	3398	2165	1817	3869	0	0	0	0	0	0	0	0	0	0	0	0	0	16867	0
Intron	g6552_introns.aln	35	1789	62615	31115	49.693	498	0.278	176	0.098	0.686	0.314	8190	4999	4865	13446	0	0	0	0	0	0	0	0	0	0	0	0	0	31115	0
Intron	g6557_introns.aln	40	707	28280	13376	47.298	202	0.286	89	0.126	0.687	0.313	4189	2244	2441	6030	0	0	0	0	0	0	0	0	0	0	0	0	0	13376	0
Intron	g6559_introns.aln	37	657	24309	12029	49.484	280	0.426	159	0.242	0.672	0.328	3089	1793	2183	5215	0	0	0	0	0	0	0	0	0	0	0	0	0	12029	0
Intron	g6572_introns.aln	32	1930	61760	31425	50.882	683	0.354	289	0.15	0.678	0.322	8276	5311	4467	12281	0	0	0	0	0	0	0	0	0	0	0	0	0	31425	0
Intron	g6601_introns.aln	33	1073	35409	19348	54.641	574	0.535	380	0.354	0.695	0.305	4102	2520	2531	6908	0	0	0	0	0	0	0	0	0	0	0	0	0	19348	0
Intron	g6636_introns.aln	32	833	26656	13994	52.498	219	0.263	65	0.078	0.68	0.32	4019	2143	1985	4515	0	0	0	0	0	0	0	0	0	0	0	0	0	13994	0
Intron	g6639_introns.aln	40	965	38600	21230	55	614	0.636	388	0.402	0.704	0.296	4952	2454	2668	7296	0	0	0	0	0	0	0	0	0	0	0	0	0	21230	0
Intron	g6649_introns.aln	36	1164	41904	22322	53.269	605	0.52	309	0.265	0.672	0.328	5276	3016	3436	7854	0	0	0	0	0	0	0	0	0	0	0	0	0	22322	0
Intron	g6679_introns.aln	35	988	34580	14069	40.685	273	0.276	96	0.097	0.693	0.307	6401	3386	2796	7928	0	0	0	0	0	0	0	0	0	0	0	0	0	14069	0
Intron	g6685_introns.aln	37	2322	85914	48359	56.288	1319	0.568	789	0.34	0.662	0.338	9920	6519	6189	14927	0	0	0	0	0	0	0	0	0	0	0	0	0	48359	0
Intron	g6689_introns.aln	38	3212	122056	70112	57.442	1990	0.62	1044	0.325	0.681	0.319	14622	8608	7928	20786	0	0	0	0	0	0	0	0	0	0	0	0	0	70112	0
Intron	g6717_introns.aln	35	2105	73675	38571	52.353	734	0.349	296	0.141	0.684	0.316	10096	5282	5749	13977	0	0	0	0	0	0	0	0	0	0	0	0	0	38571	0
Intron	g6733_introns.aln	36	804	28944	10586	36.574	372	0.463	191	0.238	0.697	0.303	5096	2796	2720	7746	0	0	0	0	0	0	0	0	0	0	0	0	0	10586	0
Intron	g6791_introns.aln	34	767	26078	6934	26.589	139	0.181	48	0.063	0.674	0.326	5663	2954	3307	7220	0	0	0	0	0	0	0	0	0	0	0	0	0	6934	0
Intron	g6859_introns.aln	37	2680	99160	58140	58.633	1092	0.407	410	0.153	0.674	0.326	11679	7043	6322	15976	0	0	0	0	0	0	0	0	0	0	0	0	0	58140	0
Intron	g6860_introns.aln	35	1143	40005	21428	53.563	442	0.387	161	0.141	0.646	0.354	4731	3312	3187	7347	0	0	0	0	0	0	0	0	0	0	0	0	0	21428	0
Intron	g6865_introns.aln	35	2547	89145	47832	53.656	1204	0.473	559	0.219	0.705	0.295	12363	6379	5799	16772	0	0	0	0	0	0	0	0	0	0	0	0	0	47832	0
Intron	g6882_introns.aln	40	615	24600	14078	57.228	369	0.6	265	0.431	0.646	0.354	2944	1510	2207	3861	0	0	0	0	0	0	0	0	0	0	0	0	0	14078	0
Intron	g6883_introns.aln	37	1318	48766	24676	50.601	682	0.517	422	0.32	0.663	0.337	6927	3871	4408	8884	0	0	0	0	0	0	0	0	0	0	0	0	0	24676	0
Intron	g6893_introns.aln	35	1266	44310	24906	56.209	436	0.344	124	0.098	0.687	0.313	6086	2855	3185	7278	0	0	0	0	0	0	0	0	0	0	0	0	0	24906	0
Intron	g6909_introns.aln	35	1941	67935	41417	60.966	799	0.412	324	0.167	0.651	0.349	7549	4437	4622	9910	0	0	0	0	0	0	0	0	0	0	0	0	0	41417	0
Intron	g6913_introns.aln	35	2846	99610	62906	63.152	1678	0.59	1067	0.375	0.681	0.319	10476	5711	6175	14342	0	0	0	0	0	0	0	0	0	0	0	0	0	62906	0
Intron	g6914_introns.aln	37	1914	70818	36196	51.111	816	0.426	384	0.201	0.668	0.332	10163	5988	5405	13066	0	0	0	0	0	0	0	0	0	0	0	0	0	36196	0
Intron	g6924_introns.aln	33	1825	60225	26576	44.128	723	0.396	219	0.12	0.659	0.341	9035	5303	6106	13205	0	0	0	0	0	0	0	0	0	0	0	0	0	26576	0
Intron	g6933_introns.aln	33	645	21285	3381	15.884	158	0.245	49	0.076	0.697	0.303	4618	2502	2951	7833	0	0	0	0	0	0	0	0	0	0	0	0	0	3381	0
Intron	g6946_introns.aln	31	931	28861	14549	50.411	356	0.382	99	0.106	0.685	0.315	4345	2387	2240	5340	0	0	0	0	0	0	0	0	0	0	0	0	0	14549	0
Intron	g6947_introns.aln	38	2247	85386	28890	33.835	1055	0.47	391	0.174	0.662	0.338	14865	9270	9853	22508	0	0	0	0	0	0	0	0	0	0	0	0	0	28890	0
Intron	g6961_introns.aln	39	2257	88023	58088	65.992	1164	0.516	645	0.286	0.657	0.343	8488	4721	5562	11164	0	0	0	0	0	0	0	0	0	0	0	0	0	58088	0
Intron	g6968_introns.aln	33	2329	76857	42653	55.497	1000	0.429	463	0.199	0.657	0.343	9474	5625	6018	13087	0	0	0	0	0	0	0	0	0	0	0	0	0	42653	0
Intron	g6978_introns.aln	33	1554	51282	32948	64.249	656	0.422	192	0.124	0.645	0.355	4975	3534	2977	6848	0	0	0	0	0	0	0	0	0	0	0	0	0	32948	0
Intron	g6992_introns.aln	37	2494	92278	54852	59.442	868	0.348	373	0.15	0.694	0.306	10063	6042	5689	15632	0	0	0	0	0	0	0	0	0	0	0	0	0	54852	0
Intron	g7021_introns.aln	36	2750	99000	51427	51.946	1046	0.38	285	0.104	0.662	0.338	13693	7358	8406	18116	0	0	0	0	0	0	0	0	0	0	0	0	0	51427	0
Intron	g7029_introns.aln	38	2320	88160	47122	53.451	1402	0.604	771	0.332	0.659	0.341	10729	7086	6858	16365	0	0	0	0	0	0	0	0	0	0	0	0	0	47122	0
Intron	g7128_introns.aln	33	1491	49203	27211	55.304	866	0.581	512	0.343	0.685	0.315	6730	3123	3844	8295	0	0	0	0	0	0	0	0	0	0	0	0	0	27211	0
Intron	g7135_introns.aln	36	2143	77148	38968	50.511	803	0.375	286	0.133	0.684	0.316	12157	5985	6041	13997	0	0	0	0	0	0	0	0	0	0	0	0	0	38968	0
Intron	g7141_introns.aln	40	1986	79440	54466	68.562	837	0.421	385	0.194	0.68	0.32	6885	3717	4629	9743	0	0	0	0	0	0	0	0	0	0	0	0	0	54466	0
Intron	g7194_introns.aln	27	622	16794	5950	35.429	366	0.588	232	0.373	0.661	0.339	3292	1987	1688	3877	0	0	0	0	0	0	0	0	0	0	0	0	0	5950	0
Intron	g7313_introns.aln	40	1303	52120	30958	59.398	352	0.27	155	0.119	0.638	0.362	5753	3729	3806	7874	0	0	0	0	0	0	0	0	0	0	0	0	0	30958	0
Intron	g7324_introns.aln	40	1745	69800	31279	44.812	844	0.484	349	0.2	0.665	0.335	11439	6005	6794	14283	0	0	0	0	0	0	0	0	0	0	0	0	0	31279	0
Intron	g7331_introns.aln	35	2006	70210	47771	68.04	900	0.449	469	0.234	0.651	0.349	6011	3912	3718	8798	0	0	0	0	0	0	0	0	0	0	0	0	0	47771	0
Intron	g7363_introns.aln	32	704	22528	10271	45.592	219	0.311	123	0.175	0.656	0.344	3223	2019	2214	4801	0	0	0	0	0	0	0	0	0	0	0	0	0	10271	0
Intron	g7367_introns.aln	35	837	29295	13115	44.769	529	0.632	237	0.283	0.664	0.336	4827	2428	2971	5954	0	0	0	0	0	0	0	0	0	0	0	0	0	13115	0
Intron	g7572_introns.aln	36	709	25524	13384	52.437	265	0.374	150	0.212	0.685	0.315	4003	1897	1847	4393	0	0	0	0	0	0	0	0	0	0	0	0	0	13384	0
Intron	g7577_introns.aln	38	1119	42522	25881	60.865	423	0.378	232	0.207	0.673	0.327	4908	2635	2835	6263	0	0	0	0	0	0	0	0	0	0	0	0	0	25881	0
Intron	g7602_introns.aln	31	1220	37820	19941	52.726	758	0.621	347	0.284	0.683	0.317	5473	2867	2880	6659	0	0	0	0	0	0	0	0	0	0	0	0	0	19941	0

## Sheet: ITS
Alignment_name	Taxon_name	Sequence_length	Undetermined_characters	Missing_percent	AT_content	GC_content	A	C	G	T	K	M	R	Y	S	W	B	V	H	D	X	N	O	-	?
gn_ITS.aln	13396_S2	803	59	7.347	0.426	0.574	172	216	211	145	0	0	0	0	0	0	0	0	0	0	0	0	0	59	0
gn_ITS.aln	13397_S16	803	59	7.347	0.426	0.574	173	216	211	144	0	0	0	0	0	0	0	0	0	0	0	0	0	59	0
gn_ITS.aln	14856_S1	803	62	7.721	0.433	0.567	172	211	209	149	0	0	0	0	0	0	0	0	0	0	0	0	0	62	0
gn_ITS.aln	25483_S5	803	95	11.831	0.422	0.578	160	209	200	139	0	0	0	0	0	0	0	0	0	0	0	0	0	95	0
gn_ITS.aln	AF229686_Polyscias_abrahamiana	803	224	27.895	0.413	0.587	133	184	156	106	0	0	0	0	0	0	0	0	0	0	0	0	0	224	0
gn_ITS.aln	AF229688_Polyscias_australiana	803	184	22.914	0.384	0.616	130	204	177	108	0	0	0	0	0	0	0	0	0	0	0	0	0	184	0
gn_ITS.aln	AF229694_Polyscias_crenata	803	198	24.658	0.403	0.597	133	190	171	111	0	0	0	0	0	0	0	0	0	0	0	0	0	198	0
gn_ITS.aln	AF229698_Polyscias_elegans	803	183	22.79	0.385	0.615	134	202	179	105	0	0	0	0	0	0	0	0	0	0	0	0	0	183	0
gn_ITS.aln	AF229701_Polyscias_lecardii	803	184	22.914	0.404	0.596	137	194	175	113	0	0	0	0	0	0	0	0	0	0	0	0	0	184	0
gn_ITS.aln	AF229705_Polyscias_mollis	803	189	23.537	0.389	0.611	133	204	171	106	0	0	0	0	0	0	0	0	0	0	0	0	0	189	0
gn_ITS.aln	AF229707_Polyscias_nothisii	803	190	23.661	0.4	0.6	137	197	171	108	0	0	0	0	0	0	0	0	0	0	0	0	0	190	0
gn_ITS.aln	AF229708_Polyscias_orientalis	803	203	25.28	0.42	0.58	137	190	158	115	0	0	0	0	0	0	0	0	0	0	0	0	0	203	0
gn_ITS.aln	AF229717_Polyscias_sessiliflora	803	189	23.537	0.406	0.594	139	193	172	110	0	0	0	0	0	0	0	0	0	0	0	0	0	189	0
gn_ITS.aln	AF229726_Osmoxylon_novo_guineense	803	200	24.907	0.362	0.638	127	201	184	91	0	0	0	0	0	0	0	0	0	0	0	0	0	200	0
gn_ITS.aln	AF229728_Schefflera_candelabra	803	190	23.661	0.398	0.602	135	196	173	109	0	0	0	0	0	0	0	0	0	0	0	0	0	190	0
gn_ITS.aln	AF229729_Schefflera_crassipes	803	196	24.408	0.39	0.61	132	193	177	105	0	0	0	0	0	0	0	0	0	0	0	0	0	196	0
gn_ITS.aln	AF229731_Schefflera_gabriellae	803	189	23.537	0.378	0.622	131	208	174	101	0	0	0	0	0	0	0	0	0	0	0	0	0	189	0
gn_ITS.aln	AF229732_Schefflera_hypoleucoides	803	186	23.163	0.407	0.593	134	190	176	117	0	0	0	0	0	0	0	0	0	0	0	0	0	186	0
gn_ITS.aln	AF229733_Schefflera_macrophylla	803	215	26.775	0.413	0.587	128	176	169	115	0	0	0	0	0	0	0	0	0	0	0	0	0	215	0
gn_ITS.aln	AF229737_Cuphocarpus_aculeatus	803	185	23.039	0.403	0.597	138	197	172	111	0	0	0	0	0	0	0	0	0	0	0	0	0	185	0
gn_ITS.aln	AF229738_Munroidendron_racemosum	803	191	23.786	0.426	0.574	142	185	166	119	0	0	0	0	0	0	0	0	0	0	0	0	0	191	0
gn_ITS.aln	AF229739_Reynoldsia_sandwicensis	803	194	24.159	0.417	0.583	140	188	167	114	0	0	0	0	0	0	0	0	0	0	0	0	0	194	0
gn_ITS.aln	AF229740_Tetraplasandra_hawaiiensis	803	192	23.91	0.424	0.576	140	188	164	119	0	0	0	0	0	0	0	0	0	0	0	0	0	192	0
gn_ITS.aln	AF229750_Delarbrea_paradoxa	803	178	22.167	0.4	0.6	121	184	191	129	0	0	0	0	0	0	0	0	0	0	0	0	0	178	0
gn_ITS.aln	AF229762_Cephalaralia_cephalobotrys	803	189	23.537	0.389	0.611	134	197	178	105	0	0	0	0	0	0	0	0	0	0	0	0	0	189	0
gn_ITS.aln	AF229765_Cussonia_spicata	803	189	23.537	0.391	0.609	131	198	176	109	0	0	0	0	0	0	0	0	0	0	0	0	0	189	0
gn_ITS.aln	AF229766_Gamblea_pseudoevodiifolia	803	210	26.152	0.388	0.612	123	186	177	107	0	0	0	0	0	0	0	0	0	0	0	0	0	210	0
gn_ITS.aln	AF229767_Macropanax_dispermus	803	193	24.035	0.393	0.607	131	194	176	109	0	0	0	0	0	0	0	0	0	0	0	0	0	193	0
gn_ITS.aln	AF229768_Sinopanax_formosanus	803	204	25.405	0.397	0.603	131	189	172	107	0	0	0	0	0	0	0	0	0	0	0	0	0	204	0
gn_ITS.aln	AF229769_Tupidanthus_calyptratus	803	217	27.024	0.435	0.565	134	166	165	121	0	0	0	0	0	0	0	0	0	0	0	0	0	217	0
gn_ITS.aln	AF242227_Eleutherococcus_simonii	803	184	22.914	0.4	0.6	132	193	178	115	0	0	0	0	0	0	0	1	0	0	0	0	0	184	0
gn_ITS.aln	AF242228_Evodiopanax_evodiifolius	803	117	14.57	0.399	0.601	149	211	201	125	0	0	0	0	0	0	0	0	0	0	0	0	0	117	0
gn_ITS.aln	AF242229_Oreopanax_echinops	803	140	17.435	0.403	0.597	145	208	188	122	0	0	0	0	0	0	0	0	0	0	0	0	0	140	0
gn_ITS.aln	AF242230_Aralia_humilis	803	184	22.914	0.375	0.625	131	209	178	101	0	0	0	0	0	0	0	0	0	0	0	0	0	184	0
gn_ITS.aln	AF242231_Sciadodendron_excelsum	803	158	19.676	0.386	0.614	141	214	182	108	0	0	0	0	0	0	0	0	0	0	0	0	0	158	0
gn_ITS.aln	AF242232_Metapanax_delavayi	803	185	23.039	0.406	0.594	132	185	173	116	0	2	2	3	5	0	0	0	0	0	0	0	0	185	0
gn_ITS.aln	AF242233_Metapanax_davidii	803	89	11.083	0.412	0.588	159	211	209	135	0	0	0	0	0	0	0	0	0	0	0	0	0	89	0
gn_ITS.aln	AF242238_Dendropanax_trifidus	803	185	23.039	0.387	0.613	127	198	181	112	0	0	0	0	0	0	0	0	0	0	0	0	0	185	0
gn_ITS.aln	AF242241_Hedera_helix	803	156	19.427	0.413	0.587	138	193	187	129	0	0	0	0	0	0	0	0	0	0	0	0	0	156	0
gn_ITS.aln	AF242242_Heteropanax_fragrans	803	184	22.914	0.399	0.601	132	191	181	115	0	0	0	0	0	0	0	0	0	0	0	0	0	184	0
gn_ITS.aln	AF242243_Schefflera_arboricola	803	183	22.79	0.419	0.581	137	187	173	123	0	0	0	0	0	0	0	0	0	0	0	0	0	183	0
gn_ITS.aln	AF242244_Schefflera_minutistellata	803	184	22.914	0.414	0.586	136	188	175	120	0	0	0	0	0	0	0	0	0	0	0	0	0	184	0
gn_ITS.aln	AF242245_Brassaia_actinophylla	803	181	22.54	0.408	0.592	134	194	174	120	0	0	0	0	0	0	0	0	0	0	0	0	0	181	0
gn_ITS.aln	AF242246_Polyscias_guilfoylei	803	180	22.416	0.387	0.613	133	201	181	108	0	0	0	0	0	0	0	0	0	0	0	0	0	180	0
gn_ITS.aln	AF242247_Trevesia_palmata	803	184	22.914	0.415	0.585	137	191	171	120	0	0	0	0	0	0	0	0	0	0	0	0	0	184	0
gn_ITS.aln	AF242252_Eleutherococcus_sessiliflorus	803	178	22.167	0.41	0.59	131	184	184	125	0	0	0	1	0	0	0	0	0	0	0	0	0	178	0
gn_ITS.aln	AF242255_Pentapanax_plumosus	803	129	16.065	0.404	0.596	151	211	191	121	0	0	0	0	0	0	0	0	0	0	0	0	0	129	0
gn_ITS.aln	AF242256_Aralia_chinensis	803	187	23.288	0.41	0.59	138	193	168	113	0	1	1	0	1	1	0	0	0	0	0	2	0	185	0
gn_ITS.aln	AF382944_Polyscias_joskei	803	188	23.412	0.395	0.605	135	195	177	108	0	0	0	0	0	0	0	0	0	0	0	5	0	183	0
gn_ITS.aln	AF396420_Schefflera_bailloni	803	187	23.288	0.386	0.614	131	203	175	107	0	0	0	0	0	0	0	0	0	0	0	0	0	187	0
gn_ITS.aln	AF551728_Grushvitzkya_stellata	803	58	7.223	0.428	0.572	173	217	209	146	0	0	0	0	0	0	0	0	0	0	0	0	0	58	0
gn_ITS.aln	AY256901_Brassaiopsis_glomerulata	803	221	27.522	0.418	0.582	127	174	165	116	0	0	0	0	0	0	0	0	0	0	0	0	0	221	0
gn_ITS.aln	AY389026_Myodocarpus_fraxinifolius	803	194	24.159	0.409	0.591	131	190	170	118	0	0	0	0	0	0	0	0	0	0	0	13	0	181	0
gn_ITS.aln	AY389027_Arthrophyllum_diversifolium	803	183	22.79	0.387	0.613	133	201	179	107	0	0	0	0	0	0	0	0	0	0	0	0	0	183	0
gn_ITS.aln	AY389028_Brassaiopsis_hainla	803	185	23.039	0.417	0.583	138	189	171	120	0	0	0	0	0	0	0	0	0	0	0	0	0	185	0
gn_ITS.aln	AY389029_Cheirodendron_platphyllum	803	193	24.035	0.382	0.618	125	196	181	108	0	0	0	0	0	0	0	0	0	0	0	10	0	183	0
gn_ITS.aln	AY389030_Cheirodendron_trigynum	803	242	30.137	0.378	0.622	111	184	165	101	0	0	0	0	0	0	0	0	0	0	0	11	0	231	0
gn_ITS.aln	AY389031_Cussonia_holstii	803	185	23.039	0.393	0.607	130	197	178	113	0	0	0	0	0	0	0	0	0	0	0	0	0	185	0
gn_ITS.aln	AY389032_Cussonia_paniculata	803	184	22.914	0.394	0.606	133	197	178	111	0	0	0	0	0	0	0	0	0	0	0	0	0	184	0
gn_ITS.aln	AY389033_Dendropanax_arboreus	803	193	24.035	0.41	0.59	135	188	172	115	0	0	0	0	0	0	0	0	0	0	0	0	0	193	0
gn_ITS.aln	AY389034_Fatsia_polycarpa	803	184	22.914	0.394	0.606	131	198	177	113	0	0	0	0	0	0	0	0	0	0	0	0	0	184	0
gn_ITS.aln	AY389036_Gastonia_spectabilis	803	186	23.163	0.421	0.579	144	190	167	116	0	0	0	0	0	0	0	0	0	0	0	0	0	186	0
gn_ITS.aln	AY389038_Harmsiopanax_ingens	803	184	22.914	0.409	0.591	140	195	171	113	0	0	0	0	0	0	0	0	0	0	0	0	0	184	0
gn_ITS.aln	AY389039_Macropanax_undulatus	803	248	30.884	0.404	0.596	123	169	162	101	0	0	0	0	0	0	0	0	0	0	0	34	0	214	0
gn_ITS.aln	AY389040_Merrilliopanax_chinensis	803	183	22.79	0.395	0.605	128	192	183	117	0	0	0	0	0	0	0	0	0	0	0	0	0	183	0
gn_ITS.aln	AY389041_Meryta_tenuifolia	803	186	23.163	0.384	0.616	131	203	177	106	0	0	0	0	0	0	0	0	0	0	0	0	0	186	0
gn_ITS.aln	AY389042_Motherwellia_haplosciadea	803	185	23.039	0.379	0.621	127	202	180	106	0	0	0	3	0	0	0	0	0	0	0	0	0	185	0
gn_ITS.aln	AY389043_Oplopanax_elatus	803	185	23.039	0.382	0.618	125	201	181	111	0	0	0	0	0	0	0	0	0	0	0	0	0	185	0
gn_ITS.aln	AY389044_Oplopanax_horridus	803	183	22.79	0.382	0.618	125	201	182	112	0	0	0	0	0	0	0	0	0	0	0	0	0	183	0
gn_ITS.aln	AY389045_Osmoxylon_pectinatum	803	196	24.408	0.364	0.636	125	201	185	96	0	0	0	0	0	0	0	0	0	0	0	8	0	188	0
gn_ITS.aln	AY389047_Plerandra_insolita	803	186	23.163	0.399	0.601	138	200	171	108	0	0	0	0	0	0	0	0	0	0	0	0	0	186	0
gn_ITS.aln	AY389048_Plerandra_vitiensis	803	185	23.039	0.398	0.602	136	199	173	110	0	0	0	0	0	0	0	0	0	0	0	0	0	185	0
gn_ITS.aln	AY389050_Schefflera_elegantissima	803	188	23.412	0.382	0.618	132	198	182	103	0	0	0	0	0	0	0	0	0	0	0	4	0	184	0
gn_ITS.aln	AY389051_Schefflera_impressa	803	184	22.914	0.417	0.583	136	187	173	120	0	0	0	2	0	1	0	0	0	0	0	0	0	184	0
gn_ITS.aln	AY389052_Schefflera_lukwangulensis	803	185	23.039	0.398	0.602	132	197	175	114	0	0	0	0	0	0	0	0	0	0	0	0	0	185	0
gn_ITS.aln	AY389053_Schefflera_myriantha	803	187	23.288	0.409	0.591	138	189	175	114	0	0	0	0	0	0	0	0	0	0	0	1	0	186	0
gn_ITS.aln	AY389054_Schefflera_pseudocandelabra	803	188	23.412	0.4	0.6	136	195	174	110	0	0	0	0	0	0	0	0	0	0	0	4	0	184	0
gn_ITS.aln	AY389055_Schefflera_sp_Ecuador	803	184	22.914	0.399	0.601	132	195	177	115	0	0	0	0	0	0	0	0	0	0	0	0	0	184	0
gn_ITS.aln	AY389056_Schefflera_sp_Guyana	803	184	22.914	0.405	0.595	137	194	174	114	0	0	0	0	0	0	0	0	0	0	0	1	0	183	0
gn_ITS.aln	AY389059_Schefflera_vieillardii	803	186	23.163	0.396	0.604	135	198	174	109	1	0	0	0	0	0	0	0	0	0	0	0	0	186	0
gn_ITS.aln	AY389060_Schefflera_yunnanensis	803	183	22.79	0.426	0.574	141	186	170	123	0	0	0	0	0	0	0	0	0	0	0	0	0	183	0
gn_ITS.aln	AY389062_Seemannaralia_gerrardii	803	187	23.288	0.399	0.601	134	191	179	112	0	0	0	0	0	0	0	0	0	0	0	2	0	185	0
gn_ITS.aln	AY389063_Trevesia_sundaica	803	185	23.039	0.413	0.587	136	190	173	119	0	0	0	0	0	0	0	0	0	0	0	0	0	185	0
gn_ITS.aln	AY389064_Trevesia_cf_valida_GMP_2003	803	185	23.039	0.413	0.587	136	190	173	119	0	0	0	0	0	0	0	0	0	0	0	0	0	185	0
gn_ITS.aln	AY394569_Pentapanax_fragrans	803	186	23.163	0.395	0.605	133	197	176	111	0	0	0	0	0	0	0	0	0	0	0	0	0	186	0
gn_ITS.aln	AY394570_Pentapanax_trifoliatus	803	185	23.039	0.403	0.597	136	194	175	113	0	0	0	0	0	0	0	0	0	0	0	0	0	185	0
gn_ITS.aln	AY955446_Schefflera_bojeri	803	186	23.163	0.394	0.606	133	198	176	110	0	0	0	0	0	0	0	0	0	0	0	0	0	186	0
gn_ITS.aln	AY955447_Schefflera_bojeri	803	186	23.163	0.4	0.6	134	195	175	113	0	0	0	0	0	0	0	0	0	0	0	1	0	185	0
gn_ITS.aln	AY955448_Schefflera_bractescens	803	323	40.224	0.408	0.592	109	145	139	87	0	0	0	0	0	0	0	0	0	0	0	3	0	320	0
gn_ITS.aln	AY955449_Schefflera_costata	803	186	23.163	0.382	0.618	130	203	178	106	0	0	0	0	0	0	0	0	0	0	0	0	0	186	0
gn_ITS.aln	AY955450_Schefflera_delavayi	803	184	22.914	0.42	0.58	137	187	172	123	0	0	0	0	0	0	0	0	0	0	0	0	0	184	0
gn_ITS.aln	AY955451_Schefflera_aff_dentata_Lowry_5234	803	184	22.914	0.407	0.593	135	193	174	117	0	0	0	0	0	0	0	0	0	0	0	1	0	183	0
gn_ITS.aln	AY955452_Schefflera_elliptica	803	184	22.914	0.418	0.582	139	187	173	120	0	0	0	0	0	0	0	0	0	0	0	1	0	183	0
gn_ITS.aln	AY955453_Schefflera_elliptica	803	186	23.163	0.417	0.583	136	187	173	121	0	0	0	0	0	0	0	0	0	0	0	3	0	183	0
gn_ITS.aln	AY955454_Schefflera_elongata	803	188	23.412	0.39	0.61	134	199	176	106	0	0	0	0	0	0	0	0	0	0	0	3	0	185	0
gn_ITS.aln	AY955455_Schefflera_fantsipanensis	803	185	23.039	0.411	0.589	135	191	173	119	0	0	0	0	0	0	0	0	0	0	0	0	0	185	0
gn_ITS.aln	AY955456_Schefflera_goetzenii	803	186	23.163	0.413	0.587	139	188	174	116	0	0	0	0	0	0	0	0	0	0	0	0	0	186	0
gn_ITS.aln	AY955457_Schefflera_gordonii	803	184	22.914	0.388	0.612	135	203	176	105	0	0	0	0	0	0	0	0	0	0	0	0	0	184	0
gn_ITS.aln	AY955458_Schefflera_gordonii	803	185	23.039	0.388	0.612	135	202	176	105	0	0	0	0	0	0	0	0	0	0	0	1	0	184	0
gn_ITS.aln	AY955459_Schefflera_heptaphylla	803	186	23.163	0.415	0.585	136	185	176	120	0	0	0	0	0	0	0	0	0	0	0	3	0	183	0
gn_ITS.aln	AY955460_Schefflera_aff_jahnii_Neill_12609	803	187	23.288	0.403	0.597	134	192	176	114	0	0	0	0	0	0	0	0	0	0	0	0	0	187	0
gn_ITS.aln	AY955461_Schefflera_aff_lorentzii_Lowry_5248	803	183	22.79	0.406	0.594	135	194	174	117	0	0	0	0	0	0	0	0	0	0	0	0	0	183	0
gn_ITS.aln	AY955462_Schefflera_moratiana	803	185	23.039	0.38	0.62	131	205	178	104	0	0	0	0	0	0	0	0	0	0	0	0	0	185	0
gn_ITS.aln	AY955463_Schefflera_morototoni	803	186	23.163	0.404	0.596	136	193	175	113	0	0	0	0	0	0	0	0	0	0	0	1	0	185	0
gn_ITS.aln	AY955464_Schefflera_nono	803	187	23.288	0.383	0.617	133	201	179	103	0	0	0	0	0	0	0	0	0	0	0	2	0	185	0
gn_ITS.aln	AY955465_Schefflera_pancheri	803	187	23.288	0.38	0.62	132	208	174	102	0	0	0	0	0	0	0	0	0	0	0	3	0	184	0
gn_ITS.aln	AY955466_Schefflera_pickeringii	803	187	23.288	0.403	0.597	136	197	171	112	0	0	0	0	0	0	0	0	0	0	0	1	0	186	0
gn_ITS.aln	AY955467_Schefflera_plerandroides	803	186	23.163	0.381	0.619	130	204	178	105	0	0	0	0	0	0	0	0	0	0	0	1	0	185	0
gn_ITS.aln	AY955468_Schefflera_pseudospicata	803	185	23.039	0.411	0.589	134	190	173	119	0	0	1	1	0	0	0	0	0	0	0	1	0	184	0
gn_ITS.aln	AY955469_Schefflera_rainaliana	803	196	24.408	0.392	0.608	131	197	172	107	0	0	0	0	0	0	0	0	0	0	0	11	0	185	0
gn_ITS.aln	AY955470_Schefflera_reginae	803	186	23.163	0.382	0.618	131	205	176	105	0	0	0	0	0	0	0	0	0	0	0	2	0	184	0
gn_ITS.aln	AY955471_Schefflera_roxburghii	803	183	22.79	0.413	0.587	136	190	174	120	0	0	0	0	0	0	0	0	0	0	0	0	0	183	0
gn_ITS.aln	AY955472_Schefflera_aff_sandiana_Neill_11260	803	189	23.537	0.394	0.606	132	197	175	110	0	0	0	0	0	0	0	0	0	0	0	5	0	184	0
gn_ITS.aln	AY955473_Schefflera_aff_schultzei_Lowry_5252	803	183	22.79	0.408	0.592	135	193	174	118	0	0	0	0	0	0	0	0	0	0	0	0	0	183	0
gn_ITS.aln	AY955474_Schefflera_seemanniana	803	187	23.288	0.385	0.615	133	205	174	104	0	0	0	0	0	0	0	0	0	0	0	3	0	184	0
gn_ITS.aln	AY955475_Schefflera_seemanniana	803	184	22.914	0.383	0.617	132	207	175	105	0	0	0	0	0	0	0	0	0	0	0	1	0	183	0
gn_ITS.aln	AY955476_Schefflera_sp_Guyana	803	183	22.79	0.405	0.595	137	195	174	114	0	0	0	0	0	0	0	0	0	0	0	0	0	183	0
gn_ITS.aln	AY955477_Schefflera_sp_Madagascar	803	187	23.288	0.399	0.601	135	195	175	111	0	0	0	0	0	0	0	0	0	0	0	2	0	185	0
gn_ITS.aln	AY955478_Schefflera_sp_Vietnam	803	195	24.284	0.41	0.59	132	184	175	117	0	0	0	0	0	0	0	0	0	0	0	11	0	184	0
gn_ITS.aln	AY955479_Schefflera_sp_Vietnam	803	184	22.914	0.417	0.583	137	189	172	121	0	0	0	0	0	0	0	0	0	0	0	0	0	184	0
gn_ITS.aln	AY955480_Schefflera_sp_Ecuador	803	185	23.039	0.393	0.607	131	196	179	112	0	0	0	0	0	0	0	0	0	0	0	1	0	184	0
gn_ITS.aln	AY955481_Schefflera_staufferana	803	185	23.039	0.396	0.604	132	196	177	113	0	0	0	0	0	0	0	0	0	0	0	0	0	185	0
gn_ITS.aln	AY955482_Schefflera_tomentosa	803	186	23.163	0.42	0.58	138	188	170	121	0	0	0	0	0	0	0	0	0	0	0	3	0	183	0
gn_ITS.aln	AY955483_Schefflera_toto	803	186	23.163	0.381	0.619	132	202	180	103	0	0	0	0	0	0	0	0	0	0	0	1	0	185	0
gn_ITS.aln	AY955484_Schefflera_toto	803	186	23.163	0.386	0.614	132	202	177	106	0	0	0	0	0	0	0	0	0	0	0	1	0	185	0
gn_ITS.aln	AY955485_Schefflera_vantsilana	803	185	23.039	0.395	0.605	134	200	174	110	0	0	0	0	0	0	0	0	0	0	0	0	0	185	0
gn_ITS.aln	AY955486_Schefflera_veillonorum	803	185	23.039	0.382	0.618	132	205	177	104	0	0	0	0	0	0	0	0	0	0	0	0	0	185	0
gn_ITS.aln	AY955487_Schefflera_veitchii	803	187	23.288	0.383	0.617	130	203	177	106	0	0	0	0	0	0	0	0	0	0	0	2	0	185	0
gn_ITS.aln	AY955488_Schefflera_aff_versteegii_Lowry_5254	803	187	23.288	0.407	0.593	134	191	172	117	0	0	0	0	2	0	0	0	0	0	0	2	0	185	0
gn_ITS.aln	AY955489_Schefflera_vitiensis	803	184	22.914	0.393	0.607	133	197	179	110	0	0	0	0	0	0	0	0	0	0	0	0	0	184	0
gn_ITS.aln	AY955490_Schefflera_volkensii	803	187	23.288	0.404	0.596	135	190	177	114	0	0	0	0	0	0	0	0	0	0	0	0	0	187	0
gn_ITS.aln	AY955491_Schefflera_zollingeriana	803	184	22.914	0.415	0.585	136	188	173	120	0	0	0	2	0	0	0	0	0	0	0	1	0	183	0
gn_ITS.aln	AY955492_Arthrophyllum_jackianum	803	183	22.79	0.389	0.611	135	200	179	106	0	0	0	0	0	0	0	0	0	0	0	0	0	183	0
gn_ITS.aln	GU054607_Macropanax_dispermus	803	185	23.039	0.388	0.612	130	195	183	110	0	0	0	0	0	0	0	0	0	0	0	0	0	185	0
gn_ITS.aln	GU054612_Metapanax_delavayi	803	198	24.658	0.4	0.6	127	187	176	115	0	0	0	0	0	0	0	0	0	0	0	0	0	198	0
gn_ITS.aln	GU054613_Macropanax_rosthornii	803	203	25.28	0.387	0.613	120	189	179	112	0	0	0	0	0	0	0	0	0	0	0	0	0	203	0
gn_ITS.aln	GU054615_Aralia_racemosa	803	197	24.533	0.394	0.606	131	194	173	108	0	0	0	0	0	0	0	0	0	0	0	0	0	197	0
gn_ITS.aln	GU054617_Dendropanax_caloneurus	803	239	29.763	0.392	0.608	118	175	168	103	0	0	0	0	0	0	0	0	0	0	0	0	0	239	0
gn_ITS.aln	GU054624_Macropanax_undulatus	803	185	23.039	0.392	0.608	129	192	184	113	0	0	0	0	0	0	0	0	0	0	0	0	0	185	0
gn_ITS.aln	GU054625_Metapanax_davidii	803	211	26.276	0.397	0.603	122	183	174	113	0	0	0	0	0	0	0	0	0	0	0	0	0	211	0
gn_ITS.aln	GU054626_Schefflera_arboricola	803	237	29.514	0.429	0.571	130	163	160	113	0	0	0	0	0	0	0	0	0	0	0	0	0	237	0
gn_ITS.aln	GU054627_Schefflera_pentandra	803	242	30.137	0.406	0.594	124	170	163	104	0	0	0	0	0	0	0	0	0	0	0	0	0	242	0
gn_ITS.aln	GU054628_Sinopanax_formosanus	803	185	23.039	0.392	0.608	133	194	182	109	0	0	0	0	0	0	0	0	0	0	0	0	0	185	0
gn_ITS.aln	GU054637_Hedera_nepalensis	803	183	22.79	0.408	0.592	132	187	180	121	0	0	0	0	0	0	0	0	0	0	0	0	0	183	0
gn_ITS.aln	GU054638_Oreopanax_polycephalus	803	186	23.163	0.405	0.595	132	193	174	118	0	0	0	0	0	0	0	0	0	0	0	1	0	185	0
gn_ITS.aln	GU054639_Oreopanax_xalapensis	803	215	26.775	0.398	0.602	125	184	170	109	0	0	0	0	0	0	0	0	0	0	0	0	0	215	0
gn_ITS.aln	GU054640_Schefflera_angulata	803	242	30.137	0.398	0.602	123	173	165	100	0	0	0	0	0	0	0	0	0	0	0	0	0	242	0
gn_ITS.aln	GU054641_Schefflera_heptaphylla	803	205	25.529	0.415	0.585	130	179	171	118	0	0	0	0	0	0	0	0	0	0	0	0	0	205	0
gn_ITS.aln	GU054642_Schefflera_heterophylla	803	244	30.386	0.428	0.572	128	160	160	111	0	0	0	0	0	0	0	0	0	0	0	0	0	244	0
gn_ITS.aln	GU054643_Schefflera_hypoleuca	803	210	26.152	0.406	0.594	126	183	169	115	0	0	0	0	0	0	0	0	0	0	0	0	0	210	0
gn_ITS.aln	GU054644_Schefflera_subulata	803	203	25.28	0.405	0.595	127	188	169	116	0	0	0	0	0	0	0	0	0	0	0	0	0	203	0
gn_ITS.aln	GU054645_Kalopanax_septemlobus	803	184	22.914	0.391	0.609	127	195	182	115	0	0	0	0	0	0	0	0	0	0	0	0	0	184	0
gn_ITS.aln	GU054646_Macropanax_maingayi	803	185	23.039	0.385	0.615	130	198	182	108	0	0	0	0	0	0	0	0	0	0	0	0	0	185	0
gn_ITS.aln	GU054647_Schefflera_morototoni	803	258	32.13	0.407	0.593	114	167	156	108	0	0	0	0	0	0	0	0	0	0	0	0	0	258	0
gn_ITS.aln	GU054649_Aralia_cordata	803	184	22.914	0.383	0.617	130	202	180	107	0	0	0	0	0	0	0	0	0	0	0	0	0	184	0
gn_ITS.aln	GU054650_Aralia_stellata	803	186	23.163	0.394	0.606	135	198	176	108	0	0	0	0	0	0	0	0	0	0	0	0	0	186	0
gn_ITS.aln	GU054651_Chengiopanax_fargesii	803	184	22.914	0.391	0.609	128	197	180	114	0	0	0	0	0	0	0	0	0	0	0	0	0	184	0
gn_ITS.aln	GU054654_Dendropanax_dentiger	803	232	28.892	0.385	0.615	114	183	168	106	0	0	0	0	0	0	0	0	0	0	0	0	0	232	0
gn_ITS.aln	GU054660_Fatsia_oligocarpella	803	185	23.039	0.396	0.604	131	196	177	114	0	0	0	0	0	0	0	0	0	0	0	0	0	185	0
gn_ITS.aln	GU054661_Gastonia_cutispongia	803	184	22.914	0.401	0.599	138	196	175	110	0	0	0	0	0	0	0	0	0	0	0	0	0	184	0
gn_ITS.aln	GU054662_Oplopanax_elatus	803	185	23.039	0.38	0.62	124	200	183	111	0	0	0	0	0	0	0	0	0	0	0	0	0	185	0
gn_ITS.aln	GU054663_Tetrapanax_papyrifer	803	207	25.778	0.411	0.589	127	183	168	118	0	0	0	0	0	0	0	0	0	0	0	0	0	207	0
gn_ITS.aln	GU054665_Aralia_finlaysoniana	803	186	23.163	0.402	0.598	135	192	177	113	0	0	0	0	0	0	0	0	0	0	0	0	0	186	0
gn_ITS.aln	GU054666_Aralia_vietnamensis	803	181	22.54	0.404	0.596	136	196	175	115	0	0	0	0	0	0	0	0	0	0	0	0	0	181	0
gn_ITS.aln	GU054685_Aralia_elata	803	198	24.658	0.39	0.61	129	193	176	107	0	0	0	0	0	0	0	0	0	0	0	0	0	198	0
gn_ITS.aln	GU054692_Dendropanax_arboreus	803	184	22.914	0.389	0.611	131	195	183	110	0	0	0	0	0	0	0	0	0	0	0	0	0	184	0
gn_ITS.aln	GU054699_Aralia_spinosa	803	198	24.658	0.392	0.608	133	193	175	104	0	0	0	0	0	0	0	0	0	0	0	0	0	198	0
gn_ITS.aln	GU054700_Aralia_stipulata	803	198	24.658	0.397	0.603	132	192	173	108	0	0	0	0	0	0	0	0	0	0	0	0	0	198	0
gn_ITS.aln	GU054701_Panax_trifolius	803	184	22.914	0.359	0.641	127	214	183	95	0	0	0	0	0	0	0	0	0	0	0	0	0	184	0
gn_ITS.aln	JX106265_Arthrophyllum_diversifolium	803	183	22.79	0.385	0.615	133	200	181	106	0	0	0	0	0	0	0	0	0	0	0	0	0	183	0
gn_ITS.aln	JX106267_Astrotricha_latifolia	803	182	22.665	0.385	0.615	132	202	180	107	0	0	0	0	0	0	0	0	0	0	0	0	0	182	0
gn_ITS.aln	JX106268_Brassaiopsis_hispida	803	185	23.039	0.408	0.592	133	191	175	119	0	0	0	0	0	0	0	0	0	0	0	0	0	185	0
gn_ITS.aln	JX106272_Cussonia_spicata	803	185	23.039	0.385	0.615	130	200	180	108	0	0	0	0	0	0	0	0	0	0	0	0	0	185	0
gn_ITS.aln	JX106274_Gamblea_innovans	803	186	23.163	0.391	0.609	127	193	183	114	0	0	0	0	0	0	0	0	0	0	0	0	0	186	0
gn_ITS.aln	JX106275_Harmsiopanax_ingens	803	184	22.914	0.405	0.595	138	195	173	113	0	0	0	0	0	0	0	0	0	0	0	0	0	184	0
gn_ITS.aln	JX106276_Heteropanax_fragrans	803	184	22.914	0.402	0.598	133	190	180	116	0	0	0	0	0	0	0	0	0	0	0	0	0	184	0
gn_ITS.aln	JX106277_Merrilliopanax_listeri	803	183	22.79	0.395	0.605	130	194	181	115	0	0	0	0	0	0	0	0	0	0	0	0	0	183	0
gn_ITS.aln	JX106278_Meryta_denhamii	803	184	22.914	0.384	0.616	130	202	179	108	0	0	0	0	0	0	0	0	0	0	0	0	0	184	0
gn_ITS.aln	JX106282_Osmoxylon_pectinatum	803	189	23.537	0.366	0.634	128	199	190	97	0	0	0	0	0	0	0	0	0	0	0	0	0	189	0
gn_ITS.aln	JX106284_Plerandra_insolita	803	186	23.163	0.4	0.6	135	197	173	112	0	0	0	0	0	0	0	0	0	0	0	0	0	186	0
gn_ITS.aln	JX106285_Polyscias_australiana	803	181	22.54	0.386	0.614	133	200	182	107	0	0	0	0	0	0	0	0	0	0	0	0	0	181	0
gn_ITS.aln	JX106286_Polyscias_nodosa	803	180	22.416	0.408	0.592	143	196	173	111	0	0	0	0	0	0	0	0	0	0	0	0	0	180	0
gn_ITS.aln	JX106287_Polyscias_schultzei	803	183	22.79	0.385	0.615	126	200	181	113	0	0	0	0	0	0	0	0	0	0	0	0	0	183	0
gn_ITS.aln	JX106289_Pseudopanax_arboreus	803	184	22.914	0.38	0.62	129	204	180	106	0	0	0	0	0	0	0	0	0	0	0	0	0	184	0
gn_ITS.aln	JX106291_Pseudopanax_ferox	803	185	23.039	0.385	0.615	130	202	178	108	0	0	0	0	0	0	0	0	0	0	0	0	0	185	0
gn_ITS.aln	JX106292_Raukaua_anomalus	803	185	23.039	0.385	0.615	128	198	182	110	0	0	0	0	0	0	0	0	0	0	0	0	0	185	0
gn_ITS.aln	JX106298_Schefflera_chinensis	803	184	22.914	0.407	0.593	135	190	177	117	0	0	0	0	0	0	0	0	0	0	0	0	0	184	0
gn_ITS.aln	JX106299_Schefflera_digitata	803	185	23.039	0.38	0.62	126	199	184	109	0	0	0	0	0	0	0	0	0	0	0	0	0	185	0
gn_ITS.aln	JX106300_Schefflera_elegantissima	803	185	23.039	0.379	0.621	131	201	183	103	0	0	0	0	0	0	0	0	0	0	0	0	0	185	0
gn_ITS.aln	JX106301_Schefflera_longipedicellata	803	185	23.039	0.393	0.607	132	196	179	111	0	0	0	0	0	0	0	0	0	0	0	0	0	185	0
gn_ITS.aln	JX106302_Schefflera_myriantha	803	186	23.163	0.408	0.592	137	187	178	115	0	0	0	0	0	0	0	0	0	0	0	0	0	186	0
gn_ITS.aln	JX106303_Schefflera_sepikiana	803	182	22.665	0.398	0.602	133	197	177	114	0	0	0	0	0	0	0	0	0	0	0	0	0	182	0
gn_ITS.aln	JX106304_Schefflera_shweliensis	803	184	22.914	0.407	0.593	134	190	177	118	0	0	0	0	0	0	0	0	0	0	0	0	0	184	0
gn_ITS.aln	JX106305_Tetraplasandra_hawaiensis	803	184	22.914	0.418	0.582	140	189	171	119	0	0	0	0	0	0	0	0	0	0	0	0	0	184	0
gn_ITS.aln	KC952319_Schefflera_scandens	803	183	22.79	0.403	0.597	132	193	177	118	0	0	0	0	0	0	0	0	0	0	0	0	0	183	0
gn_ITS.aln	KC952320_Schefflera_lucescens	803	183	22.79	0.405	0.595	134	193	176	117	0	0	0	0	0	0	0	0	0	0	0	0	0	183	0
gn_ITS.aln	KC952321_Schefflera_polybotrya	803	183	22.79	0.4	0.6	132	195	177	116	0	0	0	0	0	0	0	0	0	0	0	0	0	183	0
gn_ITS.aln	KC952322_Schefflera_subavenis	803	182	22.665	0.415	0.585	135	189	174	123	0	0	0	0	0	0	0	0	0	0	0	0	0	182	0
gn_ITS.aln	KC952323_Schefflera_papuana	803	217	27.024	0.401	0.599	126	185	166	109	0	0	0	0	0	0	0	0	0	0	0	36	0	181	0
gn_ITS.aln	KC952324_Schefflera_rugosa	803	183	22.79	0.415	0.585	133	188	175	124	0	0	0	0	0	0	0	0	0	0	0	0	0	183	0
gn_ITS.aln	KC952325_Schefflera_elliptica	803	183	22.79	0.413	0.587	136	189	175	120	0	0	0	0	0	0	0	0	0	0	0	0	0	183	0
gn_ITS.aln	KC952326_Schefflera_delavayi	803	184	22.914	0.412	0.588	134	188	176	121	0	0	0	0	0	0	0	0	0	0	0	0	0	184	0
gn_ITS.aln	KC952327_Schefflera_acuminata	803	184	22.914	0.394	0.606	131	197	178	113	0	0	0	0	0	0	0	0	0	0	0	0	0	184	0
gn_ITS.aln	KC952328_Schefflera_delavayi	803	185	23.039	0.417	0.583	135	186	174	123	0	0	0	0	0	0	0	0	0	0	0	0	0	185	0
gn_ITS.aln	KC952329_Schefflera_bodinieri	803	185	23.039	0.408	0.592	133	190	176	119	0	0	0	0	0	0	0	0	0	0	0	0	0	185	0
gn_ITS.aln	KC952330_Schefflera_fengii	803	184	22.914	0.414	0.586	135	188	175	121	0	0	0	0	0	0	0	0	0	0	0	0	0	184	0
gn_ITS.aln	KC952331_Schefflera_hypoleucoides	803	184	22.914	0.404	0.596	133	191	178	117	0	0	0	0	0	0	0	0	0	0	0	0	0	184	0
gn_ITS.aln	KC952332_Schefflera_wardii	803	184	22.914	0.405	0.595	134	191	177	117	0	0	0	0	0	0	0	0	0	0	0	0	0	184	0
gn_ITS.aln	KC952333_Trevesia_palmata	803	185	23.039	0.416	0.584	136	189	172	121	0	0	0	0	0	0	0	0	0	0	0	0	0	185	0
gn_ITS.aln	KC952334_Schefflera_pubigera	803	183	22.79	0.418	0.582	136	186	175	123	0	0	0	0	0	0	0	0	0	0	0	0	0	183	0
gn_ITS.aln	KC952335_Schefflera_microphylla	803	183	22.79	0.405	0.595	132	192	177	119	0	0	0	0	0	0	0	0	0	0	0	0	0	183	0
gn_ITS.aln	KC952336_Tetrapanax_papyrifer	803	187	23.288	0.411	0.589	131	189	174	122	0	0	0	0	0	0	0	0	0	0	0	0	0	187	0
gn_ITS.aln	KC952337_Schefflera_cf_hoi_Wen_8435	803	185	23.039	0.414	0.586	135	188	174	121	0	0	0	0	0	0	0	0	0	0	0	0	0	185	0
gn_ITS.aln	KC952338_Aralia_henryi	803	187	23.288	0.385	0.615	127	198	181	110	0	0	0	0	0	0	0	0	0	0	0	0	0	187	0
gn_ITS.aln	KC952339_Eleutherococcus_simonii	803	183	22.79	0.394	0.606	129	195	181	115	0	0	0	0	0	0	0	0	0	0	0	0	0	183	0
gn_ITS.aln	KC952340_Schefflera_bodinieri	803	185	23.039	0.408	0.592	133	190	176	119	0	0	0	0	0	0	0	0	0	0	0	0	0	185	0
gn_ITS.aln	KC952341_Schefflera_sp_RL_2013c	803	184	22.914	0.405	0.595	134	190	178	117	0	0	0	0	0	0	0	0	0	0	0	0	0	184	0
gn_ITS.aln	KC952342_Schefflera_pauciflora	803	184	22.914	0.417	0.583	136	187	174	122	0	0	0	0	0	0	0	0	0	0	0	0	0	184	0
gn_ITS.aln	KC952343_Schefflera_marlipoensis	803	183	22.79	0.411	0.589	136	188	177	119	0	0	0	0	0	0	0	0	0	0	0	0	0	183	0
gn_ITS.aln	KC952344_Schefflera_chapana	803	184	22.914	0.409	0.591	134	190	176	119	0	0	0	0	0	0	0	0	0	0	0	0	0	184	0
gn_ITS.aln	KC952345_Schefflera_pubigera	803	183	22.79	0.411	0.589	135	189	176	120	0	0	0	0	0	0	0	0	0	0	0	0	0	183	0
gn_ITS.aln	KC952346_Schefflera_rigida	803	183	22.79	0.411	0.589	134	189	176	121	0	0	0	0	0	0	0	0	0	0	0	0	0	183	0
gn_ITS.aln	KC952347_Schefflera_aromatica	803	183	22.79	0.402	0.598	132	193	178	117	0	0	0	0	0	0	0	0	0	0	0	0	0	183	0
gn_ITS.aln	KC952348_Schefflera_sepikiana	803	182	22.665	0.398	0.602	133	197	177	114	0	0	0	0	0	0	0	0	0	0	0	0	0	182	0
gn_ITS.aln	KC952349_Schefflera_aromatica	803	183	22.79	0.4	0.6	131	193	179	117	0	0	0	0	0	0	0	0	0	0	0	0	0	183	0
gn_ITS.aln	KC952350_Schefflera_sp_Wen_10704	803	181	22.54	0.407	0.593	133	192	177	120	0	0	0	0	0	0	0	0	0	0	0	0	0	181	0
gn_ITS.aln	KC952351_Schefflera_sp_Wen_10741	803	183	22.79	0.405	0.595	134	193	176	117	0	0	0	0	0	0	0	0	0	0	0	0	0	183	0
gn_ITS.aln	KC952352_Schefflera_sp_Wen_10745	803	183	22.79	0.405	0.595	134	193	176	117	0	0	0	0	0	0	0	0	0	0	0	0	0	183	0
gn_ITS.aln	KC952353_Schefflera_sp_Wen_10747	803	182	22.665	0.403	0.597	134	195	176	116	0	0	0	0	0	0	0	0	0	0	0	0	0	182	0
gn_ITS.aln	KC952354_Schefflera_sp_Wen_10752	803	182	22.665	0.412	0.588	135	189	176	121	0	0	0	0	0	0	0	0	0	0	0	0	0	182	0
gn_ITS.aln	KC952355_Pseudopanax_laetevirens	803	185	23.039	0.369	0.631	125	208	182	103	0	0	0	0	0	0	0	0	0	0	0	0	0	185	0
gn_ITS.aln	KC952356_Pseudopanax_valdiviensis	803	184	22.914	0.381	0.619	130	201	182	106	0	0	0	0	0	0	0	0	0	0	0	0	0	184	0
gn_ITS.aln	KC952357_Schefflera_bordenii	803	183	22.79	0.415	0.585	137	190	173	120	0	0	0	0	0	0	0	0	0	0	0	0	0	183	0
gn_ITS.aln	KC952358_Schefflera_elliptica	803	183	22.79	0.416	0.584	136	188	174	122	0	0	0	0	0	0	0	0	0	0	0	0	0	183	0
gn_ITS.aln	KC952359_Schefflera_heptaphylla	803	183	22.79	0.413	0.587	138	188	176	118	0	0	0	0	0	0	0	0	0	0	0	0	0	183	0
gn_ITS.aln	KC952360_Schefflera_insularum	803	183	22.79	0.413	0.587	135	188	176	121	0	0	0	0	0	0	0	0	0	0	0	0	0	183	0
gn_ITS.aln	KC952361_Schefflera_pedicellata	803	185	23.039	0.395	0.605	131	195	179	113	0	0	0	0	0	0	0	0	0	0	0	0	0	185	0
gn_ITS.aln	KC952362_Schefflera_oblongifolia	803	183	22.79	0.408	0.592	131	191	176	122	0	0	0	0	0	0	0	0	0	0	0	0	0	183	0
gn_ITS.aln	KC952363_Schefflera_macgregorii	803	183	22.79	0.415	0.585	137	190	173	120	0	0	0	0	0	0	0	0	0	0	0	0	0	183	0
gn_ITS.aln	KC952364_Schefflera_arboricola	803	183	22.79	0.418	0.582	136	186	175	123	0	0	0	0	0	0	0	0	0	0	0	0	0	183	0
gn_ITS.aln	KC952365_Schefflera_pubigera	803	183	22.79	0.418	0.582	137	187	174	122	0	0	0	0	0	0	0	0	0	0	0	0	0	183	0
gn_ITS.aln	KC952366_Schefflera_sp_RL_2013b	803	184	22.914	0.417	0.583	136	187	174	122	0	0	0	0	0	0	0	0	0	0	0	0	0	184	0
gn_ITS.aln	KC952367_Schefflera_leucantha	803	183	22.79	0.418	0.582	137	187	174	122	0	0	0	0	0	0	0	0	0	0	0	0	0	183	0
gn_ITS.aln	KC952368_Schefflera_taiwaniana	803	184	22.914	0.41	0.59	134	189	176	120	0	0	0	0	0	0	0	0	0	0	0	0	0	184	0
gn_ITS.aln	KC952369_Merrilliopanax_listeri	803	183	22.79	0.394	0.606	127	191	185	117	0	0	0	0	0	0	0	0	0	0	0	0	0	183	0
gn_ITS.aln	KC952370_Schefflera_sp_Shui_71007	803	183	22.79	0.419	0.581	138	187	173	122	0	0	0	0	0	0	0	0	0	0	0	0	0	183	0
gn_ITS.aln	KC952371_Schefflera_sp_RL_2013a	803	183	22.79	0.408	0.592	132	189	178	121	0	0	0	0	0	0	0	0	0	0	0	0	0	183	0
gn_ITS.aln	KC952372_Schefflera_actinophylla	803	183	22.79	0.41	0.59	133	190	176	121	0	0	0	0	0	0	0	0	0	0	0	0	0	183	0
gn_ITS.aln	KC952373_Schefflera_macrophylla	803	184	22.914	0.412	0.588	136	190	174	119	0	0	0	0	0	0	0	0	0	0	0	0	0	184	0
gn_ITS.aln	KC952374_Schefflera_sp_RL_2013c	803	184	22.914	0.405	0.595	134	190	178	117	0	0	0	0	0	0	0	0	0	0	0	0	0	184	0
gn_ITS.aln	KC952375_Schefflera_pueckleri	803	183	22.79	0.423	0.577	137	184	174	125	0	0	0	0	0	0	0	0	0	0	0	0	0	183	0
gn_ITS.aln	KC952376_Schefflera_pueckleri	803	183	22.79	0.419	0.581	136	185	175	124	0	0	0	0	0	0	0	0	0	0	0	0	0	183	0
gn_ITS.aln	KC952377_Schefflera_vidaliana	803	185	23.039	0.421	0.579	137	184	174	123	0	0	0	0	0	0	0	0	0	0	0	0	0	185	0
gn_ITS.aln	KC952378_Schefflera_kornasii	803	184	22.914	0.412	0.588	134	188	176	121	0	0	0	0	0	0	0	0	0	0	0	0	0	184	0
gn_ITS.aln	KC952379_Schefflera_lenticellata	803	183	22.79	0.405	0.595	134	192	177	117	0	0	0	0	0	0	0	0	0	0	0	0	0	183	0
gn_ITS.aln	KC952380_Schefflera_petelotii	803	183	22.79	0.416	0.584	136	187	175	122	0	0	0	0	0	0	0	0	0	0	0	0	0	183	0
gn_ITS.aln	KC952381_Schefflera_pueckleri	803	183	22.79	0.408	0.592	134	191	176	119	0	0	0	0	0	0	0	0	0	0	0	0	0	183	0
gn_ITS.aln	KC952382_Schefflera_sp_Plunkett_2027	803	184	22.914	0.405	0.595	134	191	177	117	0	0	0	0	0	0	0	0	0	0	0	0	0	184	0
gn_ITS.aln	KC952383_Schefflera_trevesioides	803	184	22.914	0.404	0.596	133	191	178	117	0	0	0	0	0	0	0	0	0	0	0	0	0	184	0
gn_ITS.aln	KC952384_Schefflera_trevesioides	803	184	22.914	0.404	0.596	133	191	178	117	0	0	0	0	0	0	0	0	0	0	0	0	0	184	0
gn_ITS.aln	KC952385_Schefflera_metcalfiana	803	184	22.914	0.41	0.59	135	190	175	119	0	0	0	0	0	0	0	0	0	0	0	0	0	184	0
gn_ITS.aln	KC952386_Schefflera_blancoi	803	183	22.79	0.411	0.589	136	190	175	119	0	0	0	0	0	0	0	0	0	0	0	0	0	183	0
gn_ITS.aln	KC952387_Schefflera_macgregorii	803	183	22.79	0.415	0.585	137	190	173	120	0	0	0	0	0	0	0	0	0	0	0	0	0	183	0
gn_ITS.aln	KC952388_Schefflera_sp_Wen_8322	803	183	22.79	0.408	0.592	131	191	176	122	0	0	0	0	0	0	0	0	0	0	0	0	0	183	0
gn_ITS.aln	KC952389_Schefflera_elliptica	803	183	22.79	0.413	0.587	135	188	176	121	0	0	0	0	0	0	0	0	0	0	0	0	0	183	0
gn_ITS.aln	KC952390_Schefflera_oxyphylla	803	182	22.665	0.404	0.596	133	193	177	118	0	0	0	0	0	0	0	0	0	0	0	0	0	182	0
gn_ITS.aln	KC952391_Schefflera_biternata	803	182	22.665	0.417	0.583	136	187	175	123	0	0	0	0	0	0	0	0	0	0	0	0	0	182	0
gn_ITS.aln	KC952392_Schefflera_tristis	803	183	22.79	0.406	0.594	133	192	176	119	0	0	0	0	0	0	0	0	0	0	0	0	0	183	0
gn_ITS.aln	KC952393_Schefflera_sp_Wen_8377	803	182	22.665	0.411	0.589	134	190	176	121	0	0	0	0	0	0	0	0	0	0	0	0	0	182	0
gn_ITS.aln	KC952394_Schefflera_oxyphylla	803	182	22.665	0.404	0.596	133	195	175	118	0	0	0	0	0	0	0	0	0	0	0	0	0	182	0
gn_ITS.aln	KC952395_Schefflera_sp_Wen_8391	803	183	22.79	0.413	0.587	134	188	176	122	0	0	0	0	0	0	0	0	0	0	0	0	0	183	0
gn_ITS.aln	KC952396_Schefflera_pueckleri	803	183	22.79	0.421	0.579	137	185	174	124	0	0	0	0	0	0	0	0	0	0	0	0	0	183	0
gn_ITS.aln	KC952397_Schefflera_hypoleuca	803	184	22.914	0.405	0.595	135	191	177	116	0	0	0	0	0	0	0	0	0	0	0	0	0	184	0
gn_ITS.aln	KC952398_Schefflera_hypoleuca	803	184	22.914	0.405	0.595	135	191	177	116	0	0	0	0	0	0	0	0	0	0	0	0	0	184	0
gn_ITS.aln	KC952399_Schefflera_elliptica	803	183	22.79	0.416	0.584	135	186	176	123	0	0	0	0	0	0	0	0	0	0	0	0	0	183	0
gn_ITS.aln	KC952400_Heteropanax_fragrans	803	184	22.914	0.402	0.598	133	190	180	116	0	0	0	0	0	0	0	0	0	0	0	0	0	184	0
gn_ITS.aln	KC952401_Schefflera_wardii	803	184	22.914	0.414	0.586	135	188	175	121	0	0	0	0	0	0	0	0	0	0	0	0	0	184	0
gn_ITS.aln	KC952402_Dendropanax_gonatopodus	803	184	22.914	0.399	0.601	135	194	178	112	0	0	0	0	0	0	0	0	0	0	0	0	0	184	0
gn_ITS.aln	KC952403_Schefflera_wardii	803	185	23.039	0.408	0.592	135	190	176	117	0	0	0	0	0	0	0	0	0	0	0	0	0	185	0
gn_ITS.aln	KC952404_Schefflera_delavayi	803	184	22.914	0.415	0.585	135	187	175	122	0	0	0	0	0	0	0	0	0	0	0	0	0	184	0
gn_ITS.aln	KC952405_Schefflera_shweliensis	803	184	22.914	0.414	0.586	137	189	174	119	0	0	0	0	0	0	0	0	0	0	0	0	0	184	0
gn_ITS.aln	KC952406_Schefflera_elliptica	803	183	22.79	0.421	0.579	137	185	174	124	0	0	0	0	0	0	0	0	0	0	0	0	0	183	0
gn_ITS.aln	P01-06G_S51	803	185	23.039	0.385	0.615	130	200	180	108	0	0	0	0	0	0	0	0	0	0	0	0	0	185	0
gn_ITS.aln	U41674_Aralia_nudicaulis	803	184	22.914	0.381	0.619	132	206	177	104	0	0	0	0	0	0	0	0	0	0	0	0	0	184	0
gn_ITS.aln	U41688_Panax_quinquefolius	803	184	22.914	0.394	0.606	133	197	178	111	0	0	0	0	0	0	0	0	0	0	0	0	0	184	0
gn_ITS.aln	U41693_Panax_pseudoginseng	803	187	23.288	0.404	0.596	139	198	169	110	0	0	0	0	0	0	0	0	0	0	0	0	0	187	0
gn_ITS.aln	U41698_Panax_trifolius	803	185	23.039	0.361	0.639	128	214	181	95	0	0	0	0	0	0	0	0	0	0	0	0	0	185	0
gn_ITS.aln	U63164_Pseudopanax_anomalus	803	91	11.333	0.406	0.594	158	214	207	130	0	2	0	0	0	0	0	0	0	1	0	2	0	89	0
gn_ITS.aln	U63165_Pseudopanax_arboreus	803	88	10.959	0.399	0.601	158	221	205	126	2	0	1	1	1	0	0	0	0	0	0	0	0	88	0
gn_ITS.aln	U63168_Pseudopanax_crassifolius	803	89	11.083	0.403	0.597	158	221	202	127	3	0	1	1	0	0	0	0	0	1	0	0	0	89	0
gn_ITS.aln	U63172_Pseudopanax_ferox	803	89	11.083	0.405	0.595	160	220	202	125	1	1	1	0	0	2	0	0	0	2	0	0	0	89	0
gn_ITS.aln	U63176_Pseudopanax_laetus	803	88	10.959	0.396	0.604	158	223	209	125	0	0	0	0	0	0	0	0	0	0	0	0	0	88	0
gn_ITS.aln	U63178_Pseudopanax_linearis	803	91	11.333	0.4	0.6	159	221	203	124	1	1	3	0	0	0	0	0	0	0	0	2	0	89	0
gn_ITS.aln	U63182_Arthrophyllum_angustatum	803	89	11.083	0.395	0.605	157	219	213	125	0	0	0	0	0	0	0	0	0	0	0	0	0	89	0
gn_ITS.aln	U63184_Eleutherococcus_nodiflorus	803	92	11.457	0.415	0.585	163	208	208	131	0	0	0	0	0	1	0	0	0	0	0	0	0	92	0
gn_ITS.aln	U63187_Kalopanax_pictus	803	88	10.959	0.414	0.586	162	211	207	132	0	2	0	0	0	1	0	0	0	0	0	0	0	88	0
gn_ITS.aln	U63188_Schefflera_digitata	803	93	11.582	0.398	0.602	155	217	209	127	2	0	0	0	0	0	0	0	0	0	0	1	0	92	0
gn_ITS.aln	U63189_Astrotricha_latifolia	803	170	21.171	0.403	0.597	141	192	183	113	0	1	0	2	1	0	0	0	0	0	0	1	0	169	0
gn_ITS.aln	U63190_Astrotricha_ledifolia	803	159	19.801	0.39	0.61	136	205	186	113	2	0	0	1	0	1	0	0	0	0	0	0	0	159	0
gn_ITS.aln	U63192_Tetrapanax_papyriferus	803	91	11.333	0.425	0.575	162	207	202	140	0	0	0	1	0	0	0	0	0	0	0	1	0	90	0
gn_ITS.aln	U63193_Fatsia_japonica	803	175	21.793	0.406	0.594	136	190	182	118	1	0	0	1	0	0	0	0	0	0	0	1	0	174	0
gn_ITS.aln	U63194_Meryta_sinclairii	803	98	12.204	0.409	0.591	160	214	202	128	0	0	0	1	0	0	0	0	0	0	0	8	0	90	0
gn_ITS.aln	U63195_Meryta_pauciflora	803	190	23.661	0.379	0.621	129	195	184	103	0	0	0	1	1	0	0	0	0	0	0	100	0	90	0
gn_ITS.aln	U66704_Aralia_apioides	803	184	22.914	0.397	0.603	136	199	173	110	0	0	0	0	1	0	0	0	0	0	0	0	0	184	0
gn_ITS.aln	U66927_Aralia_scopulorum	803	184	22.914	0.367	0.633	131	212	177	95	1	3	0	0	0	0	0	0	0	0	0	0	0	184	0
gn_ITS.aln	U66928_Aralia_spinosa	803	185	23.039	0.392	0.608	136	194	180	105	0	2	0	0	0	0	1	0	0	0	0	0	0	185	0
gn_ITS.aln	ZQ102_S30	803	59	7.347	0.425	0.575	170	215	213	146	0	0	0	0	0	0	0	0	0	0	0	0	0	59	0
gn_ITS.aln	ZQ103_S42	803	59	7.347	0.426	0.574	170	215	212	147	0	0	0	0	0	0	0	0	0	0	0	0	0	59	0
gn_ITS.aln	ZQ106_S46	803	59	7.347	0.422	0.578	171	218	212	143	0	0	0	0	0	0	0	0	0	0	0	0	0	59	0
gn_ITS.aln	ZQ107_S40	803	59	7.347	0.429	0.571	170	214	211	149	0	0	0	0	0	0	0	0	0	0	0	0	0	59	0
gn_ITS.aln	ZQ108_S1	803	59	7.347	0.423	0.577	170	216	213	145	0	0	0	0	0	0	0	0	0	0	0	0	0	59	0
gn_ITS.aln	ZQ110_S36	803	59	7.347	0.427	0.573	171	214	212	147	0	0	0	0	0	0	0	0	0	0	0	0	0	59	0
gn_ITS.aln	ZQ116_S35	803	59	7.347	0.423	0.577	171	218	211	144	0	0	0	0	0	0	0	0	0	0	0	0	0	59	0
gn_ITS.aln	ZQ117_S25	803	59	7.347	0.426	0.574	170	214	213	147	0	0	0	0	0	0	0	0	0	0	0	0	0	59	0
gn_ITS.aln	ZQ118_S45	803	257	32.005	0.397	0.603	118	176	153	99	0	0	0	0	0	0	0	0	0	0	0	0	0	257	0
gn_ITS.aln	ZQ122_S11	803	185	23.039	0.409	0.591	133	189	176	120	0	0	0	0	0	0	0	0	0	0	0	0	0	185	0
gn_ITS.aln	ZQ12_S3	803	59	7.347	0.43	0.57	173	213	211	147	0	0	0	0	0	0	0	0	0	0	0	0	0	59	0
gn_ITS.aln	ZQ145_S44	803	59	7.347	0.419	0.581	170	219	213	142	0	0	0	0	0	0	0	0	0	0	0	0	0	59	0
gn_ITS.aln	ZQ149_S13	803	59	7.347	0.426	0.574	171	215	212	146	0	0	0	0	0	0	0	0	0	0	0	0	0	59	0
gn_ITS.aln	ZQ156_S10	803	59	7.347	0.429	0.571	173	213	212	146	0	0	0	0	0	0	0	0	0	0	0	0	0	59	0
gn_ITS.aln	ZQ163_S39	803	59	7.347	0.426	0.574	172	216	211	145	0	0	0	0	0	0	0	0	0	0	0	0	0	59	0
gn_ITS.aln	ZQ164_S34	803	59	7.347	0.425	0.575	170	218	210	146	0	0	0	0	0	0	0	0	0	0	0	0	0	59	0
gn_ITS.aln	ZQ165_S20	803	59	7.347	0.429	0.571	173	214	211	146	0	0	0	0	0	0	0	0	0	0	0	0	0	59	0
gn_ITS.aln	ZQ166_S28	803	59	7.347	0.423	0.577	170	217	212	145	0	0	0	0	0	0	0	0	0	0	0	0	0	59	0
gn_ITS.aln	ZQ16_S22	803	521	64.882	0.433	0.567	69	83	77	53	0	0	0	0	0	0	0	0	0	0	0	0	0	521	0
gn_ITS.aln	ZQ174_S25	803	59	7.347	0.426	0.574	172	216	211	145	0	0	0	0	0	0	0	0	0	0	0	0	0	59	0
gn_ITS.aln	ZQ175_S19	803	59	7.347	0.423	0.577	171	217	212	144	0	0	0	0	0	0	0	0	0	0	0	0	0	59	0
gn_ITS.aln	ZQ176_S17	803	59	7.347	0.425	0.575	172	217	211	144	0	0	0	0	0	0	0	0	0	0	0	0	0	59	0
gn_ITS.aln	ZQ179_S11	803	59	7.347	0.422	0.578	171	217	213	143	0	0	0	0	0	0	0	0	0	0	0	0	0	59	0
gn_ITS.aln	ZQ180_S37	803	59	7.347	0.423	0.577	172	218	211	143	0	0	0	0	0	0	0	0	0	0	0	0	0	59	0
gn_ITS.aln	ZQ184_S27	803	59	7.347	0.427	0.573	172	214	212	146	0	0	0	0	0	0	0	0	0	0	0	0	0	59	0
gn_ITS.aln	ZQ188_S42	803	59	7.347	0.429	0.571	172	215	210	147	0	0	0	0	0	0	0	0	0	0	0	0	0	59	0
gn_ITS.aln	ZQ190_S15	803	59	7.347	0.423	0.577	171	217	212	144	0	0	0	0	0	0	0	0	0	0	0	0	0	59	0
gn_ITS.aln	ZQ196_S33	803	185	23.039	0.409	0.591	133	189	176	120	0	0	0	0	0	0	0	0	0	0	0	0	0	185	0
gn_ITS.aln	ZQ198_S26	803	59	7.347	0.425	0.575	170	218	210	146	0	0	0	0	0	0	0	0	0	0	0	0	0	59	0
gn_ITS.aln	ZQ199_S8	803	59	7.347	0.422	0.578	171	217	213	143	0	0	0	0	0	0	0	0	0	0	0	0	0	59	0
gn_ITS.aln	ZQ1_S6	803	59	7.347	0.414	0.586	169	222	214	139	0	0	0	0	0	0	0	0	0	0	0	0	0	59	0
gn_ITS.aln	ZQ202_S31	803	59	7.347	0.423	0.577	171	217	212	144	0	0	0	0	0	0	0	0	0	0	0	0	0	59	0
gn_ITS.aln	ZQ212_S29	803	59	7.347	0.425	0.575	172	217	211	144	0	0	0	0	0	0	0	0	0	0	0	0	0	59	0
gn_ITS.aln	ZQ213_S17	803	59	7.347	0.426	0.574	172	215	212	145	0	0	0	0	0	0	0	0	0	0	0	0	0	59	0
gn_ITS.aln	ZQ22_S22	803	59	7.347	0.426	0.574	170	214	213	147	0	0	0	0	0	0	0	0	0	0	0	0	0	59	0
gn_ITS.aln	ZQ241_S3	803	59	7.347	0.426	0.574	170	215	212	147	0	0	0	0	0	0	0	0	0	0	0	0	0	59	0
gn_ITS.aln	ZQ24_S20	803	59	7.347	0.427	0.573	172	213	213	146	0	0	0	0	0	0	0	0	0	0	0	0	0	59	0
gn_ITS.aln	ZQ263_S23	803	59	7.347	0.423	0.577	171	217	212	144	0	0	0	0	0	0	0	0	0	0	0	0	0	59	0
gn_ITS.aln	ZQ292_S4	803	59	7.347	0.423	0.577	171	218	211	144	0	0	0	0	0	0	0	0	0	0	0	0	0	59	0
gn_ITS.aln	ZQ29_S12	803	59	7.347	0.43	0.57	171	214	210	149	0	0	0	0	0	0	0	0	0	0	0	0	0	59	0
gn_ITS.aln	ZQ31_S32	803	59	7.347	0.426	0.574	173	216	211	144	0	0	0	0	0	0	0	0	0	0	0	0	0	59	0
gn_ITS.aln	ZQ32_S12	803	74	9.215	0.421	0.579	167	213	209	140	0	0	0	0	0	0	0	0	0	0	0	0	0	74	0
gn_ITS.aln	ZQ33_S13	803	59	7.347	0.425	0.575	171	217	211	145	0	0	0	0	0	0	0	0	0	0	0	0	0	59	0
gn_ITS.aln	ZQ35_S14	803	59	7.347	0.421	0.579	171	219	212	142	0	0	0	0	0	0	0	0	0	0	0	0	0	59	0
gn_ITS.aln	ZQ37_S24	803	185	23.039	0.408	0.592	133	190	176	119	0	0	0	0	0	0	0	0	0	0	0	0	0	185	0
gn_ITS.aln	ZQ40_S9	803	59	7.347	0.413	0.587	169	219	218	138	0	0	0	0	0	0	0	0	0	0	0	0	0	59	0
gn_ITS.aln	ZQ43_S16	803	59	7.347	0.429	0.571	172	213	212	147	0	0	0	0	0	0	0	0	0	0	0	0	0	59	0
gn_ITS.aln	ZQ44_S21	803	59	7.347	0.429	0.571	172	214	211	147	0	0	0	0	0	0	0	0	0	0	0	0	0	59	0
gn_ITS.aln	ZQ45_S38	803	59	7.347	0.427	0.573	171	214	212	147	0	0	0	0	0	0	0	0	0	0	0	0	0	59	0
gn_ITS.aln	ZQ50_S18	803	59	7.347	0.427	0.573	172	214	212	146	0	0	0	0	0	0	0	0	0	0	0	0	0	59	0
gn_ITS.aln	ZQ52_S19	803	62	7.721	0.408	0.592	170	225	214	132	0	0	0	0	0	0	0	0	0	0	0	0	0	62	0
gn_ITS.aln	ZQ56_S29	803	59	7.347	0.426	0.574	172	216	211	145	0	0	0	0	0	0	0	0	0	0	0	0	0	59	0
gn_ITS.aln	ZQ57_S18	803	59	7.347	0.426	0.574	172	216	211	145	0	0	0	0	0	0	0	0	0	0	0	0	0	59	0
gn_ITS.aln	ZQ66_S7	803	188	23.412	0.408	0.592	135	188	176	116	0	0	0	0	0	0	0	0	0	0	0	0	0	188	0
gn_ITS.aln	ZQ77_S24	803	59	7.347	0.425	0.575	172	217	211	144	0	0	0	0	0	0	0	0	0	0	0	0	0	59	0
gn_ITS.aln	ZQ97_S6	803	59	7.347	0.421	0.579	171	219	212	142	0	0	0	0	0	0	0	0	0	0	0	0	0	59	0

## Sheet: Chronogram
Alignment_name	Taxon_name	Sequence_length	Undetermined_characters	Missing_percent	AT_content	GC_content	A	C	G	T	K	M	R	Y	S	W	B	V	H	D	X	N	O	-	?
Schefflera_dating_20190707.nex	13396_S2	31496	3443	10.932	0.65	0.35	8120	4576	5237	10120	0	0	0	0	0	0	0	0	0	0	0	0	0	1852	1591
Schefflera_dating_20190707.nex	13397_S16	31496	3362	10.674	0.648	0.352	8108	4636	5272	10118	0	0	0	0	0	0	0	0	0	0	0	0	0	1671	1691
Schefflera_dating_20190707.nex	14856_S1	31496	6467	20.533	0.65	0.35	7206	4078	4672	9073	0	0	0	0	0	0	0	0	0	0	0	0	0	4097	2370
Schefflera_dating_20190707.nex	KC952319	31496	30876	98.031	0.403	0.597	132	193	177	118	0	0	0	0	0	0	0	0	0	0	0	0	0	4	30872
Schefflera_dating_20190707.nex	KC952332	31496	30877	98.035	0.405	0.595	134	191	177	117	0	0	0	0	0	0	0	0	0	0	0	0	0	5	30872
Schefflera_dating_20190707.nex	KC952346	31496	30876	98.031	0.411	0.589	134	189	176	121	0	0	0	0	0	0	0	0	0	0	0	0	0	4	30872
Schefflera_dating_20190707.nex	KC952349	31496	30876	98.031	0.4	0.6	131	193	179	117	0	0	0	0	0	0	0	0	0	0	0	0	0	4	30872
Schefflera_dating_20190707.nex	KC952372	31496	30876	98.031	0.41	0.59	133	190	176	121	0	0	0	0	0	0	0	0	0	0	0	0	0	4	30872
Schefflera_dating_20190707.nex	KC952378	31496	30877	98.035	0.412	0.588	134	188	176	121	0	0	0	0	0	0	0	0	0	0	0	0	0	5	30872
Schefflera_dating_20190707.nex	KC952381	31496	30876	98.031	0.408	0.592	134	191	176	119	0	0	0	0	0	0	0	0	0	0	0	0	0	4	30872
Schefflera_dating_20190707.nex	KC952386	31496	30876	98.031	0.411	0.589	136	190	175	119	0	0	0	0	0	0	0	0	0	0	0	0	0	4	30872
Schefflera_dating_20190707.nex	KC952387	31496	30876	98.031	0.415	0.585	137	190	173	120	0	0	0	0	0	0	0	0	0	0	0	0	0	4	30872
Schefflera_dating_20190707.nex	KC952391	31496	30875	98.028	0.417	0.583	136	187	175	123	0	0	0	0	0	0	0	0	0	0	0	0	0	3	30872
Schefflera_dating_20190707.nex	KC952392	31496	30876	98.031	0.406	0.594	133	192	176	119	0	0	0	0	0	0	0	0	0	0	0	0	0	4	30872
Schefflera_dating_20190707.nex	ZQ102_S30	31496	23095	73.327	0.62	0.38	2405	1479	1712	2805	0	0	0	0	0	0	0	0	0	0	0	0	0	7953	15142
Schefflera_dating_20190707.nex	ZQ103_S42	31496	17825	56.594	0.639	0.361	3730	2278	2652	5011	0	0	0	0	0	0	0	0	0	0	0	0	0	9018	8807
Schefflera_dating_20190707.nex	ZQ107_S40	31496	17654	56.052	0.645	0.355	3852	2278	2631	5081	0	0	0	0	0	0	0	0	0	0	0	0	0	8527	9127
Schefflera_dating_20190707.nex	ZQ108_S1	31496	16372	51.981	0.636	0.364	4267	2490	3013	5354	0	0	0	0	0	0	0	0	0	0	0	0	0	12391	3981
Schefflera_dating_20190707.nex	ZQ110_S36	31496	12310	39.084	0.64	0.36	5401	3171	3733	6881	0	0	0	0	0	0	0	0	0	0	0	0	0	4825	7485
Schefflera_dating_20190707.nex	ZQ117_S25	31496	25321	80.394	0.605	0.395	1691	1093	1345	2046	0	0	0	0	0	0	0	0	0	0	0	0	0	18015	7306
Schefflera_dating_20190707.nex	ZQ122_S11	31496	23385	74.248	0.618	0.382	2159	1346	1750	2856	0	0	0	0	0	0	0	0	0	0	0	0	0	12280	11105
Schefflera_dating_20190707.nex	ZQ12_S3	31496	5742	18.231	0.648	0.352	7452	4193	4866	9243	0	0	0	0	0	0	0	0	0	0	0	0	0	3433	2309
Schefflera_dating_20190707.nex	ZQ145_S44	31496	22442	71.253	0.633	0.367	2569	1504	1819	3162	0	0	0	0	0	0	0	0	0	0	0	0	0	5291	17151
Schefflera_dating_20190707.nex	ZQ156_S10	31496	15867	50.378	0.634	0.366	4430	2647	3074	5478	0	0	0	0	0	0	0	0	0	0	0	0	0	7361	8506
Schefflera_dating_20190707.nex	ZQ163_S39	31496	8159	25.905	0.644	0.356	6609	3851	4458	8419	0	0	0	0	0	0	0	0	0	0	0	0	0	3867	4292
Schefflera_dating_20190707.nex	ZQ164_S34	31496	9268	29.426	0.642	0.358	6315	3663	4286	7964	0	0	0	0	0	0	0	0	0	0	0	0	0	4538	4730
Schefflera_dating_20190707.nex	ZQ166_S28	31496	7285	23.13	0.642	0.358	6860	4019	4640	8692	0	0	0	0	0	0	0	0	0	0	0	0	0	4488	2797
Schefflera_dating_20190707.nex	ZQ174_S25	31496	23439	74.419	0.617	0.383	2237	1387	1701	2732	0	0	0	0	0	0	0	0	0	0	0	0	0	11615	11824
Schefflera_dating_20190707.nex	ZQ175_S19	31496	9439	29.969	0.642	0.358	6301	3662	4240	7854	0	0	0	0	0	0	0	0	0	0	0	0	0	4160	5279
Schefflera_dating_20190707.nex	ZQ176_S17	31496	30752	97.638	0.425	0.575	172	217	211	144	0	0	0	0	0	0	0	0	0	0	0	0	0	6	30746
Schefflera_dating_20190707.nex	ZQ179_S11	31496	22190	70.453	0.62	0.38	2520	1568	1964	3254	0	0	0	0	0	0	0	0	0	0	0	0	0	11649	10541
Schefflera_dating_20190707.nex	ZQ180_S37	31496	30752	97.638	0.423	0.577	172	218	211	143	0	0	0	0	0	0	0	0	0	0	0	0	0	6	30746
Schefflera_dating_20190707.nex	ZQ184_S27	31496	15039	47.749	0.639	0.361	4622	2732	3201	5902	0	0	0	0	0	0	0	0	0	0	0	0	0	7015	8024
Schefflera_dating_20190707.nex	ZQ196_S33	31496	20478	65.018	0.621	0.379	3037	1898	2276	3807	0	0	0	0	0	0	0	0	0	0	0	0	0	10131	10347
Schefflera_dating_20190707.nex	ZQ198_S26	31496	16800	53.34	0.631	0.369	4124	2490	2939	5143	0	0	0	0	0	0	0	0	0	0	0	0	0	7604	9196
Schefflera_dating_20190707.nex	ZQ202_S31	31496	21545	68.406	0.625	0.375	2742	1701	2027	3481	0	0	0	0	0	0	0	0	0	0	0	0	0	11152	10393
Schefflera_dating_20190707.nex	ZQ213_S17	31496	11745	37.29	0.642	0.358	5583	3263	3811	7094	0	0	0	0	0	0	0	0	0	0	0	0	0	4803	6942
Schefflera_dating_20190707.nex	ZQ227_S8	31496	17002	53.981	0.639	0.361	4075	2380	2847	5192	0	0	0	0	0	0	0	0	0	0	0	0	0	8981	8021
Schefflera_dating_20190707.nex	ZQ24_S20	31496	12957	41.139	0.637	0.363	5230	3090	3632	6587	0	0	0	0	0	0	0	0	0	0	0	0	0	6406	6551
Schefflera_dating_20190707.nex	ZQ280_S10	31496	12265	38.941	0.648	0.352	5497	3068	3706	6960	0	0	0	0	0	0	0	0	0	0	0	0	0	6095	6170
Schefflera_dating_20190707.nex	ZQ292_S4	31496	3260	10.351	0.651	0.349	8206	4598	5269	10163	0	0	0	0	0	0	0	0	0	0	0	0	0	1451	1809
Schefflera_dating_20190707.nex	ZQ31_S32	31496	11304	35.89	0.638	0.362	5717	3413	3899	7163	0	0	0	0	0	0	0	0	0	0	0	0	0	4980	6324
Schefflera_dating_20190707.nex	ZQ32_S12	31496	30767	97.685	0.421	0.579	167	213	209	140	0	0	0	0	0	0	0	0	0	0	0	0	0	6	30761
Schefflera_dating_20190707.nex	ZQ33_S13	31496	30752	97.638	0.425	0.575	171	217	211	145	0	0	0	0	0	0	0	0	0	0	0	0	0	6	30746
Schefflera_dating_20190707.nex	ZQ37_S24	31496	22823	72.463	0.625	0.375	2380	1496	1760	3037	0	0	0	0	0	0	0	0	0	0	0	0	0	11103	11720
Schefflera_dating_20190707.nex	ZQ44_S21	31496	7424	23.571	0.654	0.346	6877	3920	4414	8861	0	0	0	0	0	0	0	0	0	0	0	0	0	3868	3556
Schefflera_dating_20190707.nex	ZQ45_S38	31496	30752	97.638	0.427	0.573	171	214	212	147	0	0	0	0	0	0	0	0	0	0	0	0	0	6	30746
Schefflera_dating_20190707.nex	ZQ56_S29	31496	14281	45.342	0.633	0.367	4831	2836	3479	6069	0	0	0	0	0	0	0	0	0	0	0	0	0	6453	7828
Schefflera_dating_20190707.nex	ZQ57_S18	31496	8362	26.549	0.647	0.353	6592	3766	4405	8371	0	0	0	0	0	0	0	0	0	0	0	0	0	5430	2932
Schefflera_dating_20190707.nex	ZQ77_S24	31496	4485	14.24	0.647	0.353	7858	4406	5116	9631	0	0	0	0	0	0	0	0	0	0	0	0	0	2342	2143
Schefflera_dating_20190707.nex	ZQ97_S6	31496	17942	56.966	0.626	0.374	3731	2305	2768	4750	0	0	0	0	0	0	0	0	0	0	0	0	0	11305	6637
