# Supplementary material for: Reconstructing the Complex Evolutionary History of the Papuasian Schefflera Radiation Through Herbariomics
Source: Front Plant Sci. 2020 Mar 20;11:258. doi: 10.3389/fpls.2020.00258 (PMC7099051; doi:10.3389/fpls.2020.00258)
Supplement: Supplementary file 1 [file Data_Sheet_1.zip › Supp_mat_revised/S5B - Capture coverage heatmaps from max_overlap.xlsx]

## Sheet: nuclear
	g7324	g6955	g5426	g6947	g6544	g6284	g5596	g5328	g4724	g6098	g6979	g6717	g5841	g5913	g4527	g5188	g6420	g4848	g7029	g6295	g5594	g5614	g5422	g6620	g7135	g5177	g5721	g6401	g4954	g6110	g6119	g5463	g6139	g5702	g5910	g6492	g5280	g6303	g6450	g4932	g6914	g5919	g5343	g5398	g6051	g5326	g6016	g5933	g4989
ZQ292_S4	0.953425	0.968504	1	0.858214	0.720391	0.917004	0.985991	0.628659	0.957359	0.898869	1	0.751284	0.882932	0.974849	1	1	0.753731	0.845917	1	0.771167	0.943912	0.62201	0.940162	0.731387	0.983911	0.955975	0.989761	0.817771	0.703467	0.904762	0.850503	0.775348	1	0.986207	0.926526	0.609865	0.985887	0.339223	0.373309	0.0822335	0.786935	0.826087	0.776358	0.816327	1	0.786509	0.301435	0.875264	0.967742
25483_S5	0.949315	0.968504	1	0.884447	0.969214	0.917004	0.951239	0.628659	0.944979	0.303392	1	0.752995	0.659737	0.983903	1	1	0.820896	0.87057	1	1	0.915185	0.454545	0.94929	0.731387	0.824257	0.955975	0.634812	0.817771	0.673358	0.904762	0.814485	0.775348	1	0.986207	0.982565	0.843049	0.777218	0.869258	0.251578	0.770558	0	0.826087	0.776358	0.816327	0.8125	0.506954	0.574163	0.906977	0.967742
13396_S2	0.953425	0.968504	0.443567	0.897564	1	0.713563	1	0.628659	0.957359	0.682161	1	0.795779	0.886214	0.82998	1	1	0.705224	0.850539	1	0.796339	0.943912	0	0.873225	0.731387	0.983911	0.955975	1	0.817771	0.591241	0.802721	0.699458	0.775348	0.874323	0.668966	0.784558	0.269058	0.777218	0.614841	0.373309	0.718782	0.786935	0.826087	0.776358	0.72449	0.828804	1	0.677033	0.875264	0.967742
ZQ12_S3	0.579452	0.968504	1	0.858214	1	0.917004	1	0.217257	0.944979	0.819724	1	0.848831	0.886214	0.983903	1	0.855124	0.399254	0.947612	1	0.716247	0.943912	0.854067	0.93712	0.731387	0.969059	0.955975	0.921502	0.817771	0.531022	0.823129	0.953912	0.208748	0.812568	0.937931	0.975093	0.273543	0.668347	0.90636	0.77908	0.71269	0.603015	0.826087	0.776358	0.816327	1	0.5758	0.708134	0.872093	0.967742
P01-06G_S51	0.953425	0.968504	1	0.710181	0.971387	0.917004	0.992457	0.628659	0.944979	1	1	0.847119	0.659737	0.986922	1	0.80212	0.820896	0.899846	1	0.913043	0.943912	0.854067	0.93712	0.731387	0.983911	0.955975	0.931741	0.817771	0.205292	0.904762	0.798218	0.775348	1	0.875862	0	0.820628	0	0.826855	0.776375	0.855838	0.786935	0.826087	0.776358	0.816327	0.836957	0.786509	0.708134	0.827696	0.532258
14856_S1	0.953425	0.968504	1	0.869457	0.971387	0.737854	1	0.628659	0.944979	0.723618	1	0.895037	0.889497	0.983903	1	1	0.820896	0.671803	1	0.803204	0.943912	0.5	0.940162	0.731387	0.983911	0.955975	0.774744	0.817771	0.618613	1	0.910922	0.662028	1	0.937931	0.926526	0.578475	0.777218	0.90636	0.776375	0	0.304523	0.826087	0.776358	0.816327	0.836957	0.786509	0.832536	0.291755	0.967742
13397_S16	0.953425	0.968504	1	0.884447	0.694314	0.713563	0.923761	0.628659	0.957359	0.606784	1	0.89846	0.886214	0	0.775424	1	0.820896	0.850539	1	0.723112	0.943912	0.692584	0.940162	0.731387	0.983911	0.955975	0.467577	0.817771	0.618613	0.904762	0.810999	0.984095	1	0.986207	0.926526	0.578475	0.777218	0.90636	0.251578	0.858883	0.786935	0.826087	0.776358	0.816327	1	0.786509	0.366029	0.91649	0.967742
ZQ40_S9	0.579452	0.968504	1	0.858214	1	0.917004	0.786369	0.813559	0.862448	1	1	0.752995	0.827133	0.866197	0.988983	1	0.753731	0.791988	1	0.977117	0.746922	0.842105	0.809331	0.731387	0.969059	0.603774	0.901024	0.817771	0.577555	0.802721	0.764524	0.984095	1	0.875862	0.422167	0.672646	0.777218	0.59364	0.638413	0.71269	0.482412	0.826087	0.752396	0.816327	0.834239	0.723922	0.624402	0.872093	0.879032
ZQ77_S24	0.953425	0.968504	1	0.858214	0.653024	0.917004	1	0.628659	0.957359	0.964824	1	0.682829	0.886214	0.147887	1	1	0.820896	0.785824	1	0.798627	0.943912	0.453349	0.87931	0.731387	0.983911	0.937107	0.959044	0.817771	0.413321	0.802721	0.763362	0.208748	1	0.986207	0.926526	0.183857	0.777218	0.59364	0.657349	0.852792	0.786935	0.826087	0.776358	0.487755	0.839674	0.849096	0.380383	0.875264	0.967742
ZQ1_S6	0.953425	0.968504	0.685666	0.858214	0.970301	0.737854	0.9375	0.217257	0.944979	0.81407	1	0.669139	0.741794	0.983903	1	0.85159	0.820896	0.895223	1	1	0.919289	0.854067	0.803245	0.731387	0.983911	0.962264	0.491468	0.817771	0.695255	0.904762	0.845856	0.984095	0.975081	0.841379	0.440847	0.578475	0.701613	0.59364	0.616772	0.855838	0.78392	0.826087	0.776358	0.816327	0.836957	0.784423	0.69378	0.872093	0.967742
ZQ44_S21	0.953425	0.968504	1	0.858214	0.965954	0.713563	0.943157	0.850539	0.944979	0.810302	1	0.559612	0.882932	0.84507	1	0.840989	0.820896	0.733436	1	0.743707	0.919289	0.854067	0.903651	0.731387	0.983911	0.955975	0.829352	0.817771	0.782847	0.857143	0.663439	0.775348	0.812568	0.834483	0.926526	0.578475	0.777218	0.59364	0.770965	0.0822335	0.603015	0.826087	0.776358	0.818367	0.836957	0.769819	0.700957	0.868922	0.967742
ZQ280_S10	0.953425	0.968504	0.927765	0.858214	0.915972	0.737854	0.882543	0.836672	0.944979	1	0.813253	0.830006	0.87965	0.84507	1	0.766784	0.753731	0.830508	1	0.631579	0.759234	0.722488	1	0.731387	0.983911	0.940252	0.911263	0.817771	0.689781	0.823129	0.791247	0.596421	1	0.982759	0.956413	0.578475	0.768145	0.59364	0.776375	0.855838	0.786935	0.826087	0.776358	0.518367	0.836957	0.761474	0.633971	0.656448	0.967742
ZQ57_S18	0.953425	0.968504	0.956546	0.858214	0.854038	0.917004	0.914871	0.748844	0.957359	1	1	0.549344	0.886214	0.84507	0.683898	0.70318	0.753731	0.731895	1	0.681922	0.882353	0.692584	1	0.731387	0.983911	0.95283	0.754266	0.817771	0.695255	0.802721	0.699458	0.775348	0.874323	0.982759	0.926526	0.578475	0.777218	0.59364	0.48963	0.0822335	0.786935	0.826087	0.776358	0.814286	0.836957	0.867872	0.363636	0.891121	0.967742
ZQ175_S19	0.953425	0.968504	1	0.858214	0.936617	0.917004	0.839709	0.748844	0.957359	0.810302	1	0.821449	0.886214	0.953722	0.767797	0.840989	0.753731	0.936826	1	0.654462	0.660739	0.688995	0.788032	0.731387	0.983911	0.801887	0.972696	0.817771	0.613139	0.77551	0.702943	0.208748	0.494041	0.986207	0.956413	0.578475	0.777218	0.59364	0.776375	0.801015	0.786935	0.826087	0.776358	0.665306	0.836957	0.97427	0.409091	0.900634	0.967742
ZQ164_S34	0.953425	0.968504	0.0744921	0.71955	0.954002	0.713563	0.908405	0.628659	0.944979	1	0.813253	0.64518	0.876368	0.983903	0.902542	0.805654	0.753731	0.742681	1	0.659039	0.915185	0.854067	0.760649	0.731387	0.983911	0.933962	0.914676	0.817771	0.613139	0.816327	0.615802	0.775348	0.812568	0.986207	0.975093	0.578475	0.777218	0.59364	0.405771	0.855838	0.6	0.826087	0.776358	0.75102	0.951087	0.786509	0.562201	0.656448	0.967742
ZQ24_S20	0.780822	0.968504	0.927765	0.590256	0.865991	0.917004	0.826778	0	0.944979	1	1	0.776954	0.882932	0.84507	1	0.932862	0.753731	0.787365	0.951429	0.997712	0.709986	0.787081	0.827586	0.731387	0.876238	0.955975	0.856655	0.804217	0.432482	0.843537	0.781952	0.769384	1	0.7	0.975093	0.856502	0.668347	0.59364	0.657349	0.71269	0.497487	0.826087	0.776358	0.669388	0.834239	0.469402	0.538278	0.872093	0.967742
ZQ213_S17	0.953425	0.968504	0.853273	0.809494	0.899674	0.917004	0.842942	0.744222	0.957359	1	1	0.776954	0.882932	0.464789	1	0.770318	0.753731	0.711864	1	0.938215	0.808482	0.778708	0.730223	0.731387	0.935644	0.955975	0.969283	0.817771	0.763686	0.857143	0.697134	0.208748	0.494041	0.924138	0.287671	0.578475	0.777218	0.59364	0.657349	0.858883	0.786935	0.826087	0.771565	0.663265	0.839674	0.786509	0.889952	0.656448	0.967742
ZQ163_S39	0.780822	0.968504	0.927765	0.858214	0.983339	0.917004	0.883351	0.748844	0.957359	0.606784	1	0.814604	0.80744	0.983903	0.678814	0.826855	0.753731	0.916795	1	0.700229	0.73461	0.553828	0.803245	0.731387	0.983911	0.955975	0.819113	0.817771	0.566606	0.843537	0.817971	0.596421	1	0.982759	0.911582	0.578475	0.668347	0.59364	0.776375	0.788832	0.786935	0.826087	0.776358	0.530612	0.834239	0.855355	0.363636	0.615222	0.967742
ZQ66_S7	0.953425	0.968504	0.572235	0.803873	0.858385	0.917004	0.709591	0.628659	0.944979	1	1	0.453508	0.531729	0.727364	0.683898	0.954064	0.753731	0.790447	1	0.540046	0.865937	0.800239	0.824544	0.731387	0.861386	0.896226	0.535836	0.817771	0.550182	0.857143	0.707591	0.596421	0.968581	0.789655	0.975093	0.578475	0.698589	0.869258	0.770965	0.371574	0.482412	0.826087	0.776358	0.653061	0.611413	0.408901	0.633971	0.862579	0.967742
ZQ166_S28	0.780822	0.968504	0.956546	0.858214	0.628033	0.917004	0.880927	0.748844	0.957359	1	1	0.776954	0.886214	0.983903	1	0.844523	0.820896	0.850539	0.947143	0.94508	0.865937	0.854067	0.730223	0.731387	0.983911	0.955975	0.972696	0.817771	0.626825	0.857143	0.810999	0.775348	1	0.989655	0.926526	0.578475	0.668347	0.59364	0.562669	0.706599	0.786935	0.826087	0.776358	0.593878	0.839674	0.71975	0.679426	0.875264	0.967742
ZQ103_S42	0.953425	0.944882	1	0.903186	0.867077	0.713563	0.74111	0.628659	0.944979	1	0.845783	0.675984	0.882932	0.84507	1	1	0.753731	0.856703	0.728571	0.995423	0.742818	0.783493	0.78499	0.731387	0.928218	0.95283	0.788396	0.718373	0.385949	0.802721	0.500775	0.632207	0.984832	0.775862	0.762142	0.578475	0.777218	0.59364	0.776375	0.779695	0.40402	0.826087	0.761981	0.555102	0.535326	0.506954	0.227273	0.868922	0.439516
ZQ31_S32	0.780822	0.968504	0.956546	0.858214	0.858385	0.917004	0.923761	0.744222	0.957359	1	1	0.891614	0.886214	0.84507	0.688983	1	0.753731	0.958398	1	1	0.787962	0.692584	0.927992	0.731387	0.983911	1	0.993174	0.817771	0.583029	0.904762	0.814485	0.596421	1	0.924138	0.926526	0.573991	0.777218	0.59364	0.776375	0.706599	0.786935	0.826087	0.776358	0.72449	0.788043	0.786509	0.669856	0.656448	0.774194
ZQ110_S36	0.953425	0.968504	0.83465	0.71955	0.975733	0.917004	0.893858	0.993837	0.685007	0.889447	1	0.682829	0.886214	0.84507	1	0.830389	0.753731	0.799692	1	0.990847	0.915185	0.757177	0.626775	0.731387	0.983911	0.691824	0.843003	0.795181	0.541971	1	0.7134	0.596421	0.874323	0.789655	0.956413	0.578475	0.777218	0.514134	0.627592	0.715736	0.304523	0.826087	1	0.773469	0.725543	0.736439	0.476077	0.761099	0.967742
ZQ227_S8	0.579452	0.968504	0.956546	0.903186	0.848606	0.917004	0.777478	0.808937	0.944979	0.932789	1	0.742727	0.882932	0.694165	1	0.55477	0.753731	0.694915	1	0.913043	0.718194	0.57177	0.794118	0.731387	0.883663	0.68239	0.843003	0.817771	0.769161	0.755102	0.785438	0.739563	0.975081	0.872414	0.990037	0.843049	0.777218	0.540636	0.292155	0.514721	0.603015	0.826087	0.776358	0.6	0.836957	0.344228	0.466507	0.659619	0.967742
ZQ184_S27	0.953425	0.968504	1	0.858214	0.917059	0.713563	0.792834	0.628659	0.944979	1	1	0.768397	0.886214	0.983903	1	1	0.753731	0.718028	0.612857	0.789474	0.73461	0.784689	0.699797	0.731387	0.935644	0.955975	0.883959	0.817771	0.566606	0.768707	0.621611	0.477137	0.812568	0.603448	0.963885	0.843049	0.668347	0.789753	0.76826	0.794924	0.497487	0.826087	0.776358	0.6	0.779891	0.736439	0.480861	0.367865	0.927419
ZQ156_S10	0.953425	0.968504	0.956546	0.858214	0.932271	0.713563	0.92861	0.628659	0.944979	1	1	0.811181	0.886214	0.84507	1	0.893993	0.753731	0.733436	1	0.87643	0.697674	0.685407	0.839757	0.731387	0.983911	0.90566	0.737201	0.817771	0.385949	0.857143	0.579783	0.208748	0.796316	0.755172	0.982565	0.578475	0.668347	0.59364	0.776375	0.71269	0.672362	0.826087	0.776358	0.530612	0.836957	0.456885	0.677033	0.656448	0.729839
ZQ108_S1	0.953425	0.968504	1	0.854466	0.697573	0.917004	0.759698	0	0.685007	0.947864	0.99759	0.682829	0.817287	0.914487	1	0.777385	0.537313	0.922958	0.921429	0.441648	0.730506	0.901914	0.833671	0.731387	0.512376	0.45283	0.798635	0.704819	0.536496	0.646259	0.63904	0.596421	0.95883	0.617241	1	0.573991	0.777218	0.498233	0.657349	0.913706	0.672362	0.826087	0.776358	0.530612	0.67663	0.68637	0.227273	0.256871	0.774194
ZQ56_S29	0.780822	0.968504	0.85158	0.861961	0.925752	0.92004	0.800916	0.748844	0.957359	1	0.939759	0.706788	0.886214	0.84507	0.671186	0.805654	0.753731	0.633282	0.912857	0.80778	0.718194	0.703349	0.748479	0.731387	0.983911	0.773585	0.982935	0.817771	0.084854	0.802721	0.589078	0.33996	1	0.986207	0.933998	0.578475	0.668347	0.59364	0.776375	0.861929	0.786935	0.826087	0.776358	0.522449	0.692935	0.803199	0.794258	0.656448	0.967742
ZQ97_S6	0.953425	0.968504	1	0.858214	0.723651	0.917004	0.764547	0.744222	1	1	1	0.583571	0.856674	1	0.866949	0.632509	0.660448	0.6302	0.814286	0.704805	0.689466	0.770335	0.651116	0.731387	0.430693	0.858491	0.662116	0.786145	0.506387	0.659864	0.613478	0.596421	0.796316	0.617241	0.997509	0.578475	0.647177	0.588339	0.77908	0.791878	0.786935	0.826087	0.776358	0.55102	0.839674	0.736439	0.464115	0.653277	0.439516
ZQ198_S26	0.953425	0.968504	1	0.747658	0.712785	0.713563	0.711207	0.628659	0.944979	0.834799	0.813253	0.498003	0.83698	0.790744	0.6	0.625442	0.660448	0.602465	0.874286	0.688787	0.69357	0.793062	0.751521	0.731387	0.660891	0.669811	0.843003	0.646084	0.55292	0.802721	0.7622	0.596421	1	0.617241	0.930262	0.578475	0.777218	0.59894	0.776375	0.71269	0.497487	0.826087	0.776358	0.534694	0.80163	0.736439	0.552632	0.868922	0.729839
ZQ107_S40	0.772603	0.874016	0.956546	0.858214	0.825788	0.917004	0.737069	0.864407	0.916094	0.863065	0.939759	0.610953	0.882932	0.528169	0.963559	0.141343	0.753731	0.699538	0.685714	0.370709	0.75513	0.907895	0.888438	0.731387	0.794554	0.625786	0.726962	0.795181	0.531022	0.578231	0.699458	0.763419	1	0.396552	0.60523	0.569507	0.644153	0.59364	0.770965	0.816244	0.497487	0.826087	0.618211	0.595918	0.649457	0.52573	0.667464	0.548626	0.193548
ZQ179_S11	0.953425	1	0.814334	0.854466	0.650851	0.874494	0.725754	0.628659	0.944979	0.940327	0.853012	0.614375	0.50547	0.953722	0.688983	0.537102	0.753731	0.567026	0.544286	0.588101	0.640219	0.661483	0.781947	1	0.553218	0.946541	0.68942	0.60994	0.42427	0.292517	0.481022	0.596421	0.95558	0.851724	0.926526	0.744395	0.592742	0.45583	0.76826	0.922843	0.497487	0.603261	0.522364	0.442857	0.725543	0.458971	0.732057	0.678647	0.729839
ZQ196_S33	0.953425	0.968504	0.975169	0.717676	0.656284	0.913968	0.938308	0.721109	0.944979	1	1	0.657159	0.886214	0.950704	1	0.890459	0.660448	0.670262	0.368571	0.729977	0.673051	0.77512	0.848884	0.731387	0.393564	0.698113	0.720137	0.65512	0.506387	0.857143	0.637878	0.33996	0.812568	0.6	0.877958	0.426009	0.592742	0.59364	0.76826	0.706599	0.672362	0.826087	0.766773	0.491837	0.75	0.469402	0.409091	0.256871	0.729839
ZQ122_S11	0.953425	0.952756	0.993792	0.706433	0.962695	0.917004	0.661907	0.628659	0.858322	0.642588	0.824096	0.713634	0.882932	0.851107	0.691525	0.55477	0.421642	0.559322	0.407143	0.704805	0.69357	0.643541	0.611562	0.731387	0.285891	0.36478	0.733788	0.768072	0.385949	0.367347	0.587916	0.626243	0.747562	0.396552	0.795766	0.515695	0.804435	0.44523	0.405771	0.517766	0.672362	0.684783	0.733227	0.328571	0.834239	0.469402	0.566986	0.548626	0.439516
ZQ202_S31	0.850685	0.968504	0.920993	0.858214	0.546541	0.92004	0.652209	0.748844	0.944979	1	0.491566	0.453508	0.876368	0.968813	1	0.64311	0.358209	0.690293	0.964286	0.7254	0.53762	0.685407	0.541582	0.731387	0.397277	0.619497	0.897611	0.817771	0.506387	0.659864	0.52866	0.829026	0.770314	0.6	0.933998	0.578475	0.474798	0.461131	0.776375	0.71269	0.786935	0.684783	0.776358	0.379592	0.673913	0.319193	0.488038	0.55814	0.193548
ZQ102_S30	0.953425	0.968504	1	0.607121	0.838827	0.917004	0.581897	0.882897	0.903714	0.902638	1	0.434683	0.754923	0.959759	0.968644	0.561837	0.623134	0.677966	1	0.665904	0.911081	0.649522	0.53854	0.731387	0.363861	0.68239	0.365188	0.817771	0.385949	0.77551	0.469404	0.805169	0.877573	0.389655	0.777086	0.421525	1	0.344523	0.776375	0.706599	0.786935	0.73913	0.776358	0.381633	0.692935	0.498609	0.409091	0.656448	0.729839
ZQ37_S24	0.80137	0.952756	0.882054	0.55278	0.720391	0.713563	0.646552	0.827427	0.462173	0.361809	0.892771	0.660582	0.715536	1	0.930508	0.54417	0.753731	0.594761	0.797143	0.425629	0.435021	0.624402	0.529412	0.731387	0.148515	0.286164	0.720137	0.677711	0.50365	0.707483	0.635554	0.33996	0.520043	0.610345	0.915318	0.547085	0.638105	0.466431	0.500451	0.645685	0.636181	0.673913	0.915335	0.204082	0.695652	0.5758	0.555024	0.390063	0.697581
ZQ174_S25	0.949315	0.897638	0.917607	0.736415	0.681275	1	0.675647	0.841294	0.940853	0.712312	0.99759	0.643468	0.850109	0.3833	0.765254	0.438163	0.238806	0.605547	0.72	0.734554	0.426813	0.777512	0.654158	0.731387	0.64604	0.575472	0.703072	0.650602	0.492701	0.687075	0.50426	0.596421	0.500542	0.589655	0.67995	0.573991	0.659274	0.339223	0.776375	0.73401	0.672362	0.652174	0.158147	0.522449	0.236413	0.413074	0.425837	0.535941	0.701613
ZQ145_S44	0.953425	0.968504	0.956546	0.749532	0.692141	0.907895	0.666756	0.748844	1	1	0.921687	0.725613	0.886214	1	0.6	0.537102	0.753731	0.53775	0.522857	0.745995	0.644323	0.666268	0.833671	0.731387	0.523515	0.792453	0.788396	0.817771	0.971715	0.904762	0.522851	0.596421	0.874323	0.296552	0.956413	0.426009	0.441532	0.514134	0.776375	0.71269	0.786935	0.826087	0.742812	0.322449	0.657609	0.54242	0.564593	0.656448	0.967742
ZQ117_S25	0.830137	0.84252	0.888826	0.558401	0.604129	1	0.457435	0.832049	0.639615	0.173367	0.650602	0.489447	0.587527	0.65493	0.783051	0	0.298507	0.337442	0.415714	0.28833	0.47606	0.238038	0.486815	0.731387	0.200495	0.371069	0.303754	0.506024	0.547445	0.564626	0.316034	0.614314	0.507042	0.389655	0.444583	0.363229	0.580645	0.487633	0.438233	0.654822	0.603015	0.48913	0.51278	0.322449	0.682065	0.239917	0.366029	0.437632	0.16129
ZQ212_S29	0.661644	0.937008	0.775395	0.550906	0.482434	0.461538	0.291756	0.494607	0.775791	0.708543	0.13012	0.782088	0.787746	0.350101	0.566949	0.39576	0.298507	0.380586	0.205714	0.23341	0.303694	0.295455	0.465517	0.718248	0	0.279874	0.259386	0.555723	0.377737	0.687075	0.369481	0.596421	0.578548	0.117241	0.676214	0.641256	0.541331	0.355124	0.354373	0.356345	0.449246	0	0.623003	0.0714286	0.157609	0.233658	0.416268	0.399577	0.193548
ZQ29_S12	0.953425	0.944882	1	0.757027	0.510685	0.917004	0.616649	0.628659	0.441541	0.542714	0.618072	0.729036	0.685996	0.887324	0.607627	0.805654	0.615672	0.5547	0.955714	0.402746	0.49658	0.826555	0.858012	0.731387	0.0816832	0.581761	0.726962	0.605422	0.511861	0.367347	0.433385	0.638171	0.685807	0.603448	0.414695	0.484305	0.538306	0.461131	0.816952	0.517766	0.6	0.842391	0	0.44898	0.470109	0.5758	0.421053	0.510571	0.729839
ZQ22_S22	0.719178	0.866142	0.700903	0.509681	0.497646	0.889676	0.487338	0.744222	0.511692	0.84799	0.563855	0.477467	0.269147	0.3833	0.54661	0.233216	0.410448	0.542373	0.15	0.329519	0.361149	0.666268	0.310345	0.709489	0.248762	0.314465	0.235495	0.573795	0.380474	0	0.324167	0.596421	0.198267	0.175862	0.321295	0.403587	0.5625	0.339223	0.568079	0.213198	0.394975	0.478261	0.709265	0.34898	0.480978	0	0.413876	0.317125	0.233871
ZQ241_S3	0.657534	0.929134	0.73307	0.738289	0.501992	0.519231	0.423491	0.850539	0.685007	0.552136	0.773494	0.628066	0.787746	0.645875	0.399153	0.409894	0.298507	0.546995	0.218571	0.407323	0.451436	0.404306	0.432049	0.705109	0.319307	0.597484	0.580205	0.646084	0.432482	0.292517	0.269558	0.578529	0.676056	0.665517	0	0.331839	0.632056	0.514134	0.622182	0.353299	0.283417	0.668478	0.589457	0.306122	0.600543	0.194019	0.409091	0.485201	0
ZQ199_S8	0.780822	0.80315	0.558691	0.459088	0.415067	0.561741	0.489763	0.711864	0.552957	0.66897	0.361446	0.610953	0.679431	0.488934	0.488136	0.632509	0.522388	0.550077	0.48	0.286041	0.5171	0.953349	0.410751	0.731387	0.47896	0.333333	0.324232	0.456325	0.366788	0.564626	0.386909	0.578529	0.588299	0.103448	0.683686	0.349776	0.514113	0.333922	0.376014	0.210152	0.557789	0.755435	0.589457	0.218367	0.182065	0.189847	0.409091	0.516913	0.193548
ZQ197_S23	0.394521	0	0.419865	0.747658	0.714958	0.75	0.387931	0.494607	0.672627	1	0.813253	0.444952	0.617068	0.751509	0.277119	0.44523	0.537313	0.206471	0.18	0.501144	0.480164	0.163876	0.362069	0.508029	0.111386	0	0	0	0.369526	0.571429	0.31952	0.596421	0.591549	0.389655	0	0.461883	0.601815	0.466431	0.343553	0.6	0.117588	0	0.340256	0.426531	0.538043	0.502782	0.244019	0.545455	0
ZQ263_S23	0.953425	0.84252	0.51298	0.685821	0.478088	0.70749	0.441272	0.485362	0.697387	0.0904523	0.379518	0.525385	0.124726	0.28672	0.625424	0.254417	0.391791	0.542373	0	0.249428	0.484268	0.495215	0.556795	0.709489	0.185644	0.320755	0.607509	0.641566	0.550182	0.285714	0.354376	0.596421	0.143012	0.562069	0.493151	0.269058	0.480847	0.530035	0.197475	0	0.304523	0	0.517572	0.244898	0.608696	0.319193	0.629187	0.317125	0.193548
ZQ116_S35	0.176712	0.76378	0.0744921	0.46471	0.244477	0	0.202856	0.198767	0.701513	0.770729	0	0.309755	0.702407	0	0.0661017	0.254417	0.563433	0.115562	0	0.28833	0.332421	0.163876	0.456389	0.459854	0.189356	0.786164	0.1843	0	0.120438	0.292517	0.336948	0.33996	0.152763	0.389655	0.280199	0.295964	0	0.318021	0.600541	0.325888	0.117588	0	0.440895	0.44898	0.192935	0	0.11244	0.256871	0.25
ZQ165_S20	0.776712	0.858268	0.941309	0.599625	0.545455	0.713563	0.62958	0.628659	0.944979	0.806533	0.824096	0.612664	0.695842	0.534205	0.465254	0.55477	0.421642	0.582435	0.218571	0.382151	0.55814	0.5311	0.623732	0.731387	0.631188	0.660377	0.412969	0.686747	0.375	0.367347	0.395043	0.477137	0.494041	0.396552	0.403487	0.578475	0.626008	0.386926	0.405771	0.709645	0.554774	0.826087	0.776358	0.34898	0	0.408901	0.411483	0.713531	0
ZQ106_S46	0.912329	0.850394	0.968397	0.798251	0.532416	0.725709	0.548761	0.744222	0.866575	0.930905	0.83494	0.675984	0.856674	0.603622	0.404237	0.805654	0.421642	0.562404	0.368571	0.638444	0	0.337321	0.730223	0.731387	0.649752	0.251572	0.481229	0	0.385949	0.639456	0.33811	0.33996	0	0.396552	0	0.578475	0.638105	0.514134	0.554554	0.456853	0.768844	0.494565	0.680511	0.336735	0.682065	0.473574	0.227273	0.383721	0.604839
ZQ33_S13	0.710959	0	0.729684	0.579013	0.491126	0.649798	0.521282	0.614792	0.878955	0.838568	0.0903614	0.453508	0.623632	0.44668	0.312712	0.717314	0.649254	0.440678	0.702857	0.356979	0.357045	0.716507	0.623732	0	0.226485	0.320755	0.726962	0.356928	0.484489	0.367347	0.324167	0.33996	0.611051	0	0.313823	0.426009	0	0.429329	0.486925	0.688325	0.603015	0.61413	0.479233	0.128571	0.396739	0.189847	0.425837	0.234672	0.572581
ZQ50_S18	0.953425	0.968504	1	0.790756	0.719305	0.607287	0.432381	0.619414	0.9326	1	1	0.610953	0.699125	0.84507	0.465254	0.55477	0.656716	0.661017	0.527143	0.578947	0.508892	0.501196	0.602434	0	0.534653	0.261006	0.406143	0.817771	0.539234	0.285714	0.481022	0.590457	0	0.603448	0.508095	0.578475	0.668347	0.524735	0.752029	0.71269	0.78392	0.755435	0	0.355102	0.61413	0.194019	0.227273	0	0.701613
ZQ275_S15	0.472603	0.629921	0.116817	0.575265	0.44875	0.950405	0.128502	0.721109	0	0.150754	0.415663	0.434683	0.124726	0	0.437288	0.134276	0.488806	0.180277	0.36	0.272311	0.29959	0.116029	0.474645	0.262774	0.163366	0.468553	0.351536	0.230422	0.375	0	0	0.304175	0.169014	0.562069	0.239103	0.336323	0	0.466431	0.173129	0.271066	0.117588	0	0	0.161224	0.152174	0	0.15311	0	0
ZQ52_S19	0.994521	0.755906	0.523138	0.597751	0.513944	0.831984	0.320043	0.642527	0	0.906407	0.314458	0.492869	0	0.645875	0.587288	0.473498	0.41791	0.562404	0.218571	0	0.521204	0.358852	0.53854	0	0	0.18239	0	0	0.432482	0.387755	0	0.578529	0.799567	0	0.358655	0.466368	0.668347	0.249117	0.38413	0.514721	0	0.804348	0.57508	0.163265	0	0.187761	0.227273	0.27907	0
ZQ43_S16	0.821918	0.866142	0.670429	0.693317	0.558493	0	0.425108	0.563945	0.68088	0.344849	0.477108	0.453508	0.594092	0.645875	0.432203	0.70318	0.298507	0.49923	0.205714	0.297483	0	0.33134	0	0.665693	0.326733	0.235849	0.764505	0.555723	0.55292	0.673469	0.361348	0.33996	0	0.658621	0	0.336323	0.314516	0.333922	0.692516	0.456853	0.428141	0	0	0.197959	0	0.404729	0.631579	0.428118	0.181452
ZQ188_S42	0	0.968504	0.562077	0.494691	0.628033	0.531377	0.52694	0	0	0	0	0.458642	0.535011	0.709256	0	0.204947	0.410448	0.120185	0.668571	0.526316	0.430917	0.147129	0	0.328467	0.408416	0	0	0.718373	0.353102	0	0.320682	0.596421	0	0	0.418431	0	0.486895	0	0.292155	0.62132	0	0	0	0.540816	0	0.552851	0.227273	0	0
ZQ35_S14	0.780822	0.968504	0	0.897564	0.498732	0.917004	0.386315	0.448382	0.697387	0.844221	0.527711	0.677695	0.886214	0.754527	0.615254	0.204947	0.298507	0.604006	0	0.405034	0.623803	0.302632	0.532454	0.525547	0.330446	0	0.508532	0.704819	0.544708	0.666667	0.440356	0	0	0.110345	0.821918	0.529148	0.574597	0	0	0	0.603015	0.782609	0	0	0	0.206537	0.227273	0.288584	0
ZQ101_S35	0.780822	0.968504	0.673815	0.76827	0.613908	0.428138	0.260237	0.748844	0	0.755653	0.249398	0.614375	0.856674	0.682093	0.462712	0.69258	0.634328	0.587057	0.522857	0	0	0.307416	0	0	0.356436	0	0	0	0.509124	0.340136	0.433385	0.262425	0	0.396552	0	0.578475	0.568548	0.492933	0.752029	0.335025	0.220101	0	0.594249	0.271429	0.597826	0.158554	0.239234	0.437632	0
ZQ176_S17	0.953425	0.771654	0.822799	0.742036	0.774719	0	0.68292	0.49923	0.944979	0	0	0.614375	0.886214	0.84507	0	0.55477	0	0	0.831429	0.418764	0.508892	0.456938	0.495943	0.705109	0.311881	0	0.464164	0	0.385949	0	0.536793	0.662028	0.744312	0.472414	0	0.573991	0.574597	0.408127	0.776375	0.709645	0	0	0.642173	0.430612	0	0.815716	0.38756	0	0
ZQ190_S15	0.953425	0	0.760158	0.522798	0	0.422065	0.517241	0.453005	0.730399	0.486181	0.683133	0.600685	0	0.564386	0	0.575972	0.630597	0.516179	0.428571	0.466819	0	0.159091	0	0.70073	0.330446	0.342767	0.419795	0.718373	0.383212	0.782313	0.297444	0.638171	0.494041	0	0	0	0	0.795053	0	0.55736	0.61809	0.429348	0.460064	0	0	0	0.227273	0	0
ZQ45_S38	0.776712	0.850394	0.689052	0.468457	0.600869	0.892713	0.367726	0.628659	0.68088	0.452261	0.187952	0.564746	0.124726	0.627767	0.455085	0.332155	0.421642	0.337442	0.218571	0.757437	0.697674	0.547847	0.438134	0	0	0.292453	0.0921502	0.713855	0.42427	0.333333	0.180093	0	0	0.389655	0.280199	0.529148	0	0	0	0.517766	0.316583	0	0	0.279592	0	0	0.322967	0	0.181452
ZQ149_S13	0.484932	0.582677	0.511287	0.515303	0.380297	0.30668	0.207705	0.522342	0.379642	0	0	0.41757	0	0.187123	0.261864	0	0.298507	0.137134	0.467143	0.315789	0.336525	0.130383	0	0.319708	0	0	0.235495	0	0.353102	0	0.0975988	0.298211	0	0.341379	0.317559	0.269058	0.105847	0.286219	0	0	0	0.722826	0	0.0959184	0.116848	0.0625869	0.179426	0.241015	0
ZQ16_S22	0.723288	0.606299	0.52991	0.432854	0.349873	0.309717	0.335399	0.40678	0.210454	0.463568	0	0	0.341357	0	0	0.204947	0.399254	0.0570108	0	0	0.398085	0.0921053	0	0.420438	0.181931	0.298742	0	0	0.218978	0	0.164988	0.322068	0	0	0.579078	0.237668	0.117944	0.318021	0.495041	0.158376	0.244221	0	0	0.0489796	0	0.156467	0.15311	0.263214	0.181452
ZQ180_S37	0.846575	0	0.646727	0.432854	0.457443	0.203441	0.449353	0	0	0	0.238554	0.441529	0.407002	0.371227	0	0.166078	0.276119	0.0585516	0	0.535469	0	0.277512	0	0	0.248762	0	0	0.320783	0	0	0.170798	0	0	0	0	0.426009	0	0.461131	0	0	0	0	0	0.218367	0	0.185675	0	0	0
ZQ203_S41	0.283562	0.874016	0.602709	0.541537	0.699746	0.674089	0.316002	0	0	0	0	0.600685	0.528446	0.298793	0	0.141343	0.30597	0	0	0.320366	0	0	0	0	0	0	0	0	0.487226	0	0	0	0	0	0	0.269058	0	0.30742	0	0	0.271357	0	0	0	0	0.133519	0.244019	0	0
ZQ118_S45	0.616438	0.582677	0.463883	0.4797	0.442231	0	0.185884	0.489985	0	0	0	0	0	0	0.483051	0.204947	0.294776	0.322034	0	0	0	0	0	0	0.174505	0	0	0	0.448905	0	0	0.33996	0	0	0	0.38565	0	0	0	0	0	0	0	0.138776	0	0	0	0	0.237903
ZQ32_S12	0	0	0	0.241724	0.0825788	0.567814	0.181843	0.471495	0.305365	0.135678	0	0.128351	0	0.232394	0.208475	0	0	0	0	0	0	0	0	0	0	0.248428	0	0	0.388686	0	0.0999225	0	0	0	0	0	0.169355	0.233216	0	0	0.241206	0	0	0	0.217391	0.175243	0	0	0
ZQ173_S43	0.682192	0	0	0.453467	0.353133	0	0.273976	0.355932	0	0	0	0.302909	0	0	0	0.180212	0	0	0	0	0	0.198565	0	0	0	0	0	0	0	0	0	0	0	0	0	0	0	0	0	0	0	0	0	0.126531	0	0	0	0	0
ZQ144_S34	0	0	0.103273	0.164897	0	0	0	0	0	0	0.195181	0	0	0	0	0	0	0	0	0	0	0	0.0730223	0	0	0	0	0	0	0	0	0	0	0	0	0	0	0	0.116321	0	0	0	0	0	0	0	0	0	0
ZQ283_S27	0	0	0	0	0	0	0	0.383667	0	0	0.119277	0.15231	0	0	0	0	0	0	0	0	0.332421	0	0	0	0	0	0	0	0	0	0	0	0	0	0	0	0	0	0	0	0	0	0	0.136735	0	0	0	0	0
ZQ276_S38	0	0	0	0	0	0	0	0	0	0	0	0	0	0	0	0	0	0	0	0	0	0	0	0	0	0.141509	0	0	0	0	0	0	0	0	0	0	0	0	0	0	0	0	0	0	0	0	0.136364	0	0.282258
ZQ21_S31	0	0	0	0	0	0	0	0.503852	0	0	0	0	0	0	0	0	0	0	0	0	0	0	0	0	0	0	0	0	0	0	0	0	0	0	0	0	0	0	0	0	0	0	0	0	0	0	0	0	0
ZQ73_S33	0	0	0	0	0	0	0	0.392912	0	0	0	0	0	0	0	0	0	0	0	0	0	0	0	0	0	0	0	0	0	0	0	0	0	0	0	0	0	0	0	0	0	0	0	0	0	0	0	0	0
ZQ286_S30	0	0	0	0	0	0	0	0.614792	0	0	0	0	0	0	0	0	0	0	0	0	0	0	0	0	0	0	0	0	0	0	0	0	0	0	0	0	0	0	0	0	0	0	0	0	0	0	0	0	0
ZQ186_S21	0	0	0	0	0	0	0	0.208012	0	0	0	0	0	0	0	0	0	0	0	0	0	0	0	0	0	0	0	0	0	0	0	0	0	0	0	0	0	0	0	0	0	0	0	0	0	0	0	0	0
rep_gn	0.88	0.826667	0.88	0.92	0.893333	0.84	0.906667	0.906667	0.8	0.813333	0.813333	0.893333	0.826667	0.826667	0.813333	0.866667	0.866667	0.853333	0.786667	0.826667	0.8	0.853333	0.773333	0.773333	0.813333	0.786667	0.773333	0.746667	0.88	0.76	0.84	0.826667	0.72	0.773333	0.733333	0.853333	0.773333	0.84	0.8	0.786667	0.8	0.693333	0.72	0.866667	0.733333	0.813333	0.866667	0.76	0.72
com_gn	0.725425	0.754856	0.697043	0.652467	0.626483	0.652901	0.587805	0.571772	0.663806	0.633853	0.634554	0.556828	0.612779	0.611549	0.598237	0.554676	0.518955	0.527992	0.574895	0.521983	0.532421	0.49689	0.543137	0.535844	0.510594	0.524319	0.525506	0.54	0.438431	0.52517	0.465856	0.470775	0.557443	0.510069	0.541254	0.443707	0.500067	0.446572	0.475491	0.486091	0.456442	0.532826	0.506816	0.411048	0.496051	0.431331	0.394195	0.457759	0.491075
eve_gn	0.964021	0.954376	0.955296	0.973037	0.96185	0.952117	0.957744	0.967967	0.941362	0.936598	0.931823	0.964647	0.944628	0.941914	0.935776	0.942341	0.95432	0.943128	0.921866	0.939341	0.937053	0.93991	0.929995	0.936526	0.917271	0.921601	0.923466	0.92741	0.958907	0.924322	0.939982	0.940272	0.909855	0.91989	0.912328	0.952753	0.930532	0.948851	0.933646	0.925242	0.930911	0.912781	0.918382	0.936554	0.911705	0.923888	0.945431	0.919248	0.895944
cov_gn	0.85059	0.84134	0.83681	0.835908	0.813474	0.805266	0.799178	0.794652	0.79365	0.784519	0.783472	0.782891	0.782165	0.780892	0.769316	0.768009	0.754325	0.751805	0.747049	0.740065	0.736269	0.735905	0.731003	0.729416	0.724904	0.724397	0.72131	0.720439	0.717882	0.717209	0.716501	0.715263	0.714773	0.713253	0.712773	0.711866	0.711283	0.70869	0.708171	0.707275	0.697902	0.696035	0.694601	0.693573	0.692193	0.686909	0.686116	0.68385	0.68169
[truncated: 308 more columns]

## Sheet: plastid
	gp_rpoC1	gp_atpA	gp_rpl16	gp_rpoC2	gp_petB	gp_rpoB	gp_ndhA	gp_psaA	gp_psaB	gp_ycf3	gp_rps14	gp_rbcL	gp_matK	gp_psbD	gp_clpP	gp_psbC	gp_ndhF	gp_atpB	gp_atpF	gp_psbB	gp_ndhH	gp_accD	gp_ndhG	gp_ndhI	gp_psbA	gp_rpoA	gp_petA	gp_ccsA	gp_rps4	gp_rps2	gp_ndhK	gp_atpI	gp_rps3	gp_ycf4	gp_ndhE	gp_ndhD	gp_petD	gp_rpl14	gp_rps11	gp_ndhJ	gp_rpl22	gp_rpl33	gp_infA	gp_atpE	gp_cemA	gp_psbH	gp_rpl20	gp_rps15	gp_psbK
ZQ163_S39	1	1	1	1	1	1	1	1	1	1	1	1	1	1	0.997504	0.995101	1	1	0.996103	1	1	0.998695	1	0.982143	1	1	1	1	1	1	1	1	1	1	1	1	1	1	1	1	0.997934	1	1	1	1	1	1	1	1
ZQ77_S24	1	1	1	1	1	1	1	1	1	1	1	1	1	1	0.994508	0.995101	1	1	0.996103	1	1	0.998695	1	0.982143	1	1	1	1	1	1	1	1	1	1	1	1	1	1	1	1	0.997934	1	1	1	1	1	1	1	1
ZQ108_S1	1	1	1	1	1	1	0.993075	1	1	1	1	1	1	1	0.997504	0.995101	1	1	0.996103	1	1	0.998695	1	0.982143	1	1	1	1	1	1	1	1	1	1	1	1	1	1	1	1	0.997934	1	1	1	1	1	1	1	1
ZQ52_S19	1	1	1	1	1	1	1	1	1	0.99696	1	1	1	1	0.996006	1	1	1	1	1	1	0.998695	1	1	1	1	1	1	1	1	1	1	1	1	1	0.997303	1	1	1	1	0.997934	1	1	1	1	1	1	1	1
ZQ184_S27	1	1	1	1	1	1	0.998615	1	1	1	1	1	1	1	0.997504	0.995101	1	1	0.996103	1	1	0.998695	1	0.982143	1	1	1	1	1	0.991561	1	1	1	1	1	1	1	1	1	1	0.997934	1	1	1	1	1	1	1	1
ZQ29_S12	1	1	1	1	1	1	0.993075	1	1	1	1	1	1	1	0.997504	0.995101	1	1	0.996103	1	1	0.998695	1	0.982143	1	1	1	1	1	1	1	1	1	1	1	1	1	1	1	1	0.954545	1	1	1	1	1	1	1	1
ZQ156_S10	1	1	1	1	1	1	0.998615	1	1	1	1	1	1	1	0.996006	0.995101	1	1	0.996103	1	1	0.998695	1	0.982143	1	1	1	1	1	1	1	1	1	1	1	1	1	1	1	1	0.997934	1	1	1	1	0.944681	1	1	1
ZQ103_S42	1	1	1	1	1	1	0.998615	1	1	1	1	1	1	1	0.994508	0.995101	1	1	0.996103	1	1	0.998695	1	0.982143	1	1	1	1	1	1	1	1	1	1	1	1	1	1	1	1	0.997934	1	1	1	1	0.944681	1	1	1
ZQ102_S30	1	1	1	1	1	1	0.998615	1	1	1	1	1	1	0.991525	0.996006	0.995101	1	1	0.996103	1	1	0.998695	1	0.982143	1	1	1	1	1	1	1	1	1	1	1	0.993257	1	1	1	1	0.997934	1	1	1	1	0.944681	1	1	1
ZQ56_S29	1	0.998031	1	1	1	1	1	1	1	1	1	1	1	1	0.996006	0.995101	1	1	0.993765	1	1	0.998695	1	0.982143	1	1	1	1	1	1	0.99115	1	1	1	1	1	1	1	1	1	0.997934	1	1	1	1	1	0.953488	1	1
ZQ164_S34	1	0.903543	1	1	1	1	0.993075	1	1	1	1	1	1	1	0.997504	0.995101	1	1	0.996103	1	1	0.998695	0.99435	0.982143	1	1	1	1	1	1	1	1	1	1	1	1	1	1	1	1	0.991736	1	1	1	1	1	1	1	1
ZQ106_S46	1	1	1	1	1	1	0.922438	1	1	1	1	1	1	1	0.996006	0.995101	1	1	0.996103	1	1	0.998695	1	0.982143	1	1	1	1	1	1	1	1	1	1	1	1	1	1	1	1	0.997934	1	1	1	1	0.944681	1	1	1
ZQ110_S36	1	1	1	1	1	1	1	1	1	1	1	1	1	1	0.997504	0.995101	1	1	0.996103	1	1	0.998695	1	0.982143	1	1	1	1	1	1	1	1	1	1	1	1	1	1	1	1	0.997934	1	1	1	1	1	1	1	1
ZQ24_S20	1	1	1	1	1	1	0.998615	1	1	1	1	1	1	1	0.996006	0.995101	1	1	1	1	1	0.994778	1	0.982143	1	1	1	1	0.831683	1	1	1	1	1	1	1	1	1	1	1	0.997934	1	1	1	1	0.944681	1	1	1
ZQ97_S6	1	1	1	1	0.528271	1	1	1	1	1	1	1	1	1	1	0.995101	1	1	0.996103	1	1	0.998695	1	0.982143	1	1	1	1	1	1	1	1	1	1	1	1	1	1	1	1	0.997934	1	1	1	1	1	1	1	1
ZQ31_S32	1	1	1	1	0.528271	1	1	1	1	1	1	1	1	1	0.997504	0.995101	1	1	0.996103	1	1	0.998695	1	0.982143	1	1	1	1	1	1	1	1	1	1	1	1	1	1	1	1	0.997934	1	1	1	1	1	1	1	1
ZQ50_S18	1	1	1	1	1	1	0.998615	0.998668	1	1	1	1	1	1	0.997504	1	1	1	0.996103	0.988212	1	0.998695	1	0.982143	1	1	1	1	1	1	1	1	1	1	1	1	1	1	1	1	0.997934	1	1	1	1	1	1	1	1
ZQ198_S26	1	1	1	1	1	1	0.993075	1	1	1	1	1	1	1	0.997504	0.995101	1	1	0.996103	1	1	0.998695	1	0.982143	1	1	1	1	1	1	1	1	1	1	1	1	1	1	1	1	0.997934	1	1	1	1	0.944681	1	1	1
ZQ145_S44	1	1	1	1	1	1	0.922438	1	1	1	1	1	1	0.980226	0.996006	0.995101	1	1	0.996103	1	1	0.998695	1	0.982143	1	1	1	1	1	1	1	1	1	1	1	1	1	1	1	1	0.997934	1	1	1	1	1	1	1	1
ZQ57_S18	1	1	1	1	1	1	0.922438	1	1	1	1	1	1	0.926554	0.997504	1	1	1	0.996103	1	1	0.998695	1	0.982143	1	1	1	1	1	1	1	1	1	1	1	1	1	1	1	1	0.997934	1	1	1	1	0.944681	1	1	1
ZQ166_S28	1	1	1	1	1	1	1	1	1	1	1	1	1	1	0.996006	0.995101	1	1	0.993765	1	1	0.998695	1	0.982143	1	1	1	1	1	1	1	0.935484	1	1	1	1	1	1	1	1	0.997934	1	1	1	0.947826	1	1	0.989011	1
ZQ122_S11	1	1	1	0.927181	1	0.89318	0.908587	0.800266	0.94966	1	1	0.926471	0.955805	0.912429	0.985522	0.927922	1	0.93988	0.766952	0.909627	0.92132	0.642298	0.988701	0.970238	0.90678	0.773821	0.788162	1	1	0.970464	0.778761	1	1	1	1	0.752529	0.732328	1	1	0.867925	0.89876	1	1	1	0.817391	0	1	1	1
ZQ107_S40	1	1	1	0.98558	1	1	0.99446	1	1	1	1	1	1	0.903955	0.997504	0.923723	0.97035	1	0.996103	1	0.984772	0.98107	0.661017	0.982143	1	0.915303	1	1	0.99505	0.379747	1	1	1	0.794595	1	1	1	1	0.841727	0.798742	0.991736	1	0.923077	1	1	1	1	1	1
ZQ188_S42	1	1	1	1	1	1	0.993075	1	0.991837	1	1	1	1	1	0.996006	0.995101	1	1	0.996103	1	1	0.998695	1	0.982143	0.892655	1	1	1	1	1	1	1	0.825228	1	1	1	1	1	0	1	0.997934	1	1	0	1	0	1	1	1
ZQ180_S37	1	1	1	1	1	0.966988	0.904432	0.761651	1	1	1	0.934874	1	0.99435	0.927109	1	1	1	0.996103	1	1	1	1	0.678571	1	0.978826	1	0.829193	1	1	0.960177	1	1	0.681081	1	0.849629	1	1	0.971223	0.943396	0.997934	1	1	0.865248	0.886957	0.625532	0.821705	0	1
ZQ117_S25	1	0.909449	1	0.747657	0.991115	0.986609	0.847645	0.900133	0.872109	0.452888	0.891089	1	0.779683	0.980226	0.702446	0.577327	1	0.845691	0.804365	0.948919	0.956853	0.520888	0.881356	0.982143	0.980226	0.603465	0.781931	1	0.886139	0.751055	1	0.802419	0.770517	1	1	0.916386	0.896324	0.853659	1	0.698113	0.892562	0.298507	0.846154	0.553191	0.926087	0.906383	0.658915	1	1
ZQ275_S15	1	0.956693	1	0.908435	1	0.969791	0.853186	0.741678	0.926531	0.858663	1	0.861345	0.797493	0.971751	0.96006	0.96781	0.521563	0.833667	0.785659	0.886051	0.837563	0.910574	0.706215	0.767857	0.80226	0.799808	0.560748	0.897516	0.668317	1	1	0.75	0.574468	1	1	0.811194	0.839774	1	0.877698	0.924528	0.942149	1	0.961538	0.595745	1	0.944681	0.96124	0.659341	1
ZQ176_S17	1	1	1	1	1	1	1	1	1	1	1	1	1	0	0.997504	0.995101	1	1	0.996103	1	1	0.998695	1	0.982143	1	1	1	1	1	1	0.995575	1	1	1	1	1	1	1	1	1	0.997934	1	1	1	1	1	1	1	1
ZQ199_S8	1	1	1	0.998558	0.528271	0.966054	0.903047	1	1	0.99696	1	1	0.99934	1	0.99301	1	0.981132	1	0.970382	0.943026	1	0.963446	1	0.982143	0.949153	1	1	1	1	0.991561	1	1	0.920973	1	1	1	0.964185	1	1	1	0.756198	1	1	1	0.873913	1	0.651163	1	1
ZQ212_S29	1	1	1	0.976929	1	0.86048	0.707756	0.958722	0.941497	0.870821	1	0.531513	0.773747	1	0.903145	1	0.606469	1	0.890881	0.833006	0.845178	0.916449	1	0.982143	0.827684	1	1	0	0.70297	1	0.893805	0.459677	0.75228	1	0	0.853675	1	1	0.76259	0.867925	0.948347	1	1	0.716312	0	0.982979	0.79845	0	1
ZQ33_S13	1	1	1	0.999279	1	0.999689	0.781163	1	0.878912	0.974164	1	1	0.870712	1	0.969046	0.9993	0.989218	1	0.996103	1	1	0.99282	1	0.982143	1	0.886429	0.909657	1	1	1	1	1	1	0.778378	0	1	1	1	0.769784	1	0.89876	1	1	1	1	0.944681	1	1	1
ZQ173_S43	1	0.998031	1	0.946647	1	1	0.900277	0.917443	0.836735	0.993921	1	0.865546	1	0.937853	0.996006	0.592022	1	1	0.996103	0.89391	0.906091	0.979112	1	0.982143	0.946328	1	1	1	1	1	1	1	1	1	0.607843	1	1	1	0	1	0.997934	0	1	1	1	1	1	1	1
ZQ196_S33	1	1	1	1	1	0.975397	0.839335	0.816245	1	0.980243	0.910891	0.989496	0.941953	1	0.7998	0.995101	0.971698	1	0.914263	0.776031	0.809645	0.640339	1	0.815476	1	0.938402	1	0.993789	0.851485	1	1	0.967742	1	1	1	0.815239	1	1	0.920863	1	0.657025	0.910448	0	1	1	0.880851	0.736434	0	0
ZQ241_S3	1	0.968504	0.863677	0.952415	1	0.935223	0.919668	0.906791	0.903401	0.778116	1	1	0.868734	0.652542	0.635047	0.885934	0.979784	0.729459	0	0	0.672589	0.994778	0.926554	0.982143	0.929379	0.906641	0.866044	0.742236	0.727723	0.780591	0.995575	0.75	1	1	1	0.968982	1	0.869919	1	0.918239	1	0.940299	1	0.943262	0.673913	0.995745	0.581395	0.835165	1
ZQ165_S20	1	0.854331	1	0.974045	1	0.951106	0.878116	0.95739	0.995918	0.963526	1	1	0.955805	0.983051	0.972042	0.921624	0.944744	1	0.830086	0.921415	0.93401	0.988903	0.949153	0.982143	0	0.831569	0.672897	0.959627	0.856436	0	0	1	1	1	1	0.764666	0.870877	1	1	1	0.997934	1	0	1	1	0.689362	0.829457	1	0
ZQ37_S24	1	1	0.793722	0.885364	0.865105	0.778262	0.869806	0.992011	0.854422	0.817629	1	1	0.789578	1	0	0.871239	0.834232	0.891784	0.673422	0.8389	1	0.769582	0.779661	0.982143	1	0.99615	1	1	0.905941	1	1	0.951613	0	1	0.872549	0.839514	0.805844	0.601626	0.992806	0.503145	0.725207	1	1	0.914894	0.773913	0	1	0.626374	0
ZQ43_S16	1	0.994094	1	0.899063	1	0.895983	1	0.941411	0.857143	0.93769	1	0.819328	1	0.99435	0.999001	0.89853	0.923181	0.851703	0.902572	0.886051	0.857868	0.975196	1	0.988095	0.980226	0.923965	0.875389	0.720497	0	1	0.964602	0.975806	1	0.702703	1	0	0	0	0	1	0.97314	1	1	0.801418	0.856522	0.944681	0.899225	1	1
ZQ213_S17	1	1	1	0.978371	1	0.999689	0.814404	1	0.961905	0.902736	0.910891	0.922269	0.995383	0.977401	0.988517	1	0.913747	1	0.993765	0.844794	1	0.932115	0	0.982143	1	1	0.713396	1	1	0	1	0.959677	0	0	1	0.997303	0	0	1	0.72956	0	0	1	1	0	0	0	0.582418	1
ZQ292_S4	1	0.877953	1	0.792358	1	0.939894	1	0.998668	1	0.572948	1	1	1	1	0.650025	1	0.719677	1	0.769291	1	0.901015	0.881201	0.768362	0	1	1	0.996885	0	1	0	1	1	1	1	0	0.639245	0	1	1	0	0	1	1	0	0	0	0	1	0
ZQ202_S31	1	0.988189	1	0.935833	1	0.897851	0.973684	0.993342	0.870748	1	0	0.960084	0	0.997175	0.69346	0.995101	0.863881	0.927856	0.996103	0.978389	0.941624	0	0.99435	0.744048	0	1	0.884735	0	1	0	0	1	0.984802	0	1	0	1	0.544715	1	0	0.997934	0	1	0.801418	0.86087	0.574468	0	0	0
ZQ1_S6	1	0.927165	0	0.803893	1	0.734351	0.857341	0.842876	0.780952	0.914894	0.811881	1	0	0.785311	0.760859	0.904829	0.966307	0.987976	0.949337	0.939096	0.824873	0.930157	0.59322	0.982143	0.881356	0	0	0.496894	0.915842	0.578059	0	0	0	1	0.931373	0.892111	0.865221	1	1	0.81761	0	1	0	0.524823	0.813043	0	0.573643	0	0
ZQ174_S25	1	0.872047	1	0.732516	0.899031	0.746496	0.646814	0.720373	0.844898	0.879939	0.673267	0.852941	0.943931	0.632768	0.963055	0.881735	0.8531	0.861723	0.647701	0.821218	1	0.990862	0	0.779762	0.838983	0.932628	0.694704	0.779503	0.821782	1	0	0	1	0.951351	1	0	1	1	0	0.496855	0	0.80597	0	0.255319	0.773913	0	0	0	1
ZQ263_S23	1	0.206693	0.425112	0.402307	0.862682	0.383993	0.509695	0.363515	0.390476	0.475684	0.80198	0.207983	0.279024	0.706215	0.632052	0.743177	0.557951	0.523046	0.439595	0.666012	0.571066	0	0.581921	0.678571	0.333333	0.571704	0.0716511	0.388199	0.336634	0.405063	0.5	0.645161	0.606383	0.837838	1	0.376264	0	0.252033	0.697842	0	0	0	0.641026	0.326241	0	0	0	0.241758	0.870968
ZQ35_S14	1	0.889764	1	0.947368	1	0.868888	0.987535	0.933422	0.959184	0.940729	1	0.978992	1	1	0.996006	0.9993	0	1	0.897896	0.935167	1	0	0	0.982143	1	1	0.987539	0	0.806931	1	0.90708	0	0	0	0	0.916386	1	1	0.877698	1	0.644628	0	1	0	0	0.944681	0	0	0
ZQ203_S41	1	0.917323	0.766816	0.471521	0.751212	0.548427	0.771468	0.593875	0.67483	0.647416	0	0.0462185	0.886544	0	0.963055	0.743177	0.654987	0	0.654716	0	0.230964	0.80483	1	0	0	0.921078	0	0.931677	0	1	0.70354	0.685484	1	0	0.735294	0.184086	0.842601	0.99187	0	1	0.991736	0	0	0	0.778261	0.829787	0.372093	0	0
ZQ175_S19	1	0.98622	0.947085	0.942322	0	0.876363	0.732687	0.76032	1	1	0	1	0.969657	1	0.990015	0.753674	0.958221	0.90982	0.715511	1	0	0	1	0.922619	1	0.825794	1	0.947205	0.886139	1	0	1	0	0	0	0.881996	0.757776	0	0	0	0.997934	0	0	0	0	1	0	0	0
25483_S5	1	0.874016	1	0.60995	0	0.868888	0.342105	0.853529	0.839456	0	1	0.987395	0.64314	0.793785	0.958562	0	0	0.983968	0	1	1	0.68342	0	0	1	0	0.950156	0	0.841584	0	0.955752	0	0	0	0	0	0.344958	0.97561	0	0	0	1	0	1	0	0	0.984496	1	0
ZQ118_S45	1	0	0.834081	0.716655	0.390145	0	0.704986	0.362184	0	0.714286	0.930693	0.563025	0.890501	0.694915	0.708437	0	0.52965	0.539078	0.666407	0.819253	0.451777	0.571802	0.926554	0.755952	0	0.794033	0.732087	0.993789	0.668317	0.873418	0	0.733871	0.793313	0.491892	0.607843	0.568442	0	0	0	0	0	0	0	0	0	0.382979	0	0	0.822581
ZQ190_S15	1	0.931102	0.979372	0.930786	1	0.805357	0.897507	0.82024	0	0.81003	0.653465	0	0.439314	1	0.834249	0.980406	0.745283	0	0.837101	0.343811	0.837563	0.387728	0	0	0.638418	0	0.831776	0	0	1	0.973451	0.78629	0.670213	0	0	0.436952	0	0	0	0	0	0	0	0	0	0.970213	0	0	0
13397_S16	1	0.903543	0	1	1	0.816568	0.530471	0.724368	1	0.958967	0	0.964286	1	1	0.669496	0.990903	0	1	0.996103	0.996071	1	0	0	0	1	0	0	0	0	0	0.920354	0	0	0	0	0	0	0	0	0	0	0	0	0	0	0	0	0	0
ZQ45_S38	1	0.899606	0.78296	0.526316	1	0.646528	0.939058	0	0	0.759878	0	0.668067	0.953826	0.774011	0	0.993002	0.726415	0	0	0	0.761421	0	1	0.958333	0	0	0	0.950311	0	0	0	0	0	0	1	0	0.596607	0	0	0	0	0	0	0	0	0	0	0	0
P01-06G_S51	0.985507	0.358268	0.871749	0.429704	1	0.506384	0.414127	0	0.908844	0.647416	0	0	0	0	0.236645	0	0	0	0.806703	0	0	0.403394	1	1	0	0	0	0.71118	1	0.345992	0	0	0	0.751351	0	0	0	0	0	0	0	0	0	0	0	0	0	0	0
ZQ116_S35	0.791304	0	0.769507	0.192502	0.407108	0.136406	0.67867	0.0972037	0	0.328267	0	0.159664	0.411609	0	0	0	0	0	0.184723	0.172888	0	0.0763708	0	0	0	0.308951	0	0.186335	0	0.126582	0.486726	0	0.588146	0.691892	0	0.186109	0.138549	0	0.374101	0	0	0	0.5	0	0.365217	0	0	0.274725	0
ZQ22_S22	0.837681	0	0.226009	0.342466	0	0	0.253463	0.280959	0.677551	0.43465	0.742574	0.147059	0.427441	0	0	0	0	0.386774	0	0.210216	0	0	0.627119	0	0.720339	0	0	0	0	0	0.221239	0.53629	0.414894	0	0.637255	0	0.29689	0	0.510791	0	0.353306	0	0	0	0	0	0	0.791209	0
ZQ44_S21	1	0.620079	0.23139	0	0.930533	0	0.626039	0.0772304	0.687075	0	0	0	0	0.923729	0.314528	0.925822	0.796496	0	0	0	0	0.307441	0.988701	0.982143	0	0	0	0.608696	0	0	0	0	0	0	0	0	0	0	0	0	0	1	0	0	0	0	0	0	0
ZQ12_S3	1	0.358268	0.761435	0.319394	0	0.364372	0.131579	0.42743	0.359184	0.6231	1	0.771008	0	0	0.372941	0	0	0.847695	0.0818394	0.599214	0	0.334856	0	0	0.310734	0.326275	0.277259	0	0	0	0	0	0	0.275676	0	0	0	0	0	0	0	0	0	0	0	0	0	0.692308	0
ZQ101_S35	1	0.856299	0	0.853641	1	0.151355	0.952909	0.474035	0.507483	0	0	0	0	0.929379	0	0	0	0	0.692128	0	0	0.726501	0.99435	0	0	0	0	0	0	0	0	0	0	0	0	0	0	0	0	0.987421	0	0	0	0	0	1	0	0	0
ZQ21_S31	0.188406	0.125984	0	0.0410959	0.152666	0.132669	0.148199	0.0918775	0.370068	0.0729483	1	0.310924	0.136544	0.172316	0	0.220434	0.0269542	0.45491	0	0.141454	0	0	0	0	0.50565	0	0	0	0	0	0	0	0	0	0	0	0	0	0.568345	0	0	0	0	0	0	0	0	0	0
ZQ16_S22	1	0	0.780269	0.22783	0	0.36157	0	0	0	0	0	0	0.512533	0.180791	0	0.176347	0.490566	0	0	0	0	0.131201	0	0.720238	0	0.193455	0	0.270186	0	0	0	0	0.282675	0	0.676471	0	0	0	0	0	0	0	0	0	0	0	0	0	0
ZQ149_S13	0.243478	0	0.304036	0	0.145396	0	0	0	0	0.174772	0.49505	0	0.0613456	0	0.127309	0	0.134771	0	0	0	0.0609137	0	0	0	0	0	0	0	0	0.223629	0	0	0	0.264865	0	0	0	0	0	0	0	0	0	0	0.117391	0	0	0	0.967742
ZQ179_S11	0.301449	0.212598	0.481614	0	0.0702746	0.190595	0	0	0	0	0	0.155462	0.215699	0	0.143784	0	0.0808625	0	0.142634	0	0	0	0	0	0	0	0	0	0	0	0	0	0	0	0	0	0	0	0	0	0	0	0	0	0	0	0	0	0
13396_S2	0	0.604331	0	0	0	0	0	0.687084	0	0	1	0	0	0	0	0	0.237197	0	0	0	0	0.342689	0	0	0	0	0	0	0	0	0	0	0	0	0	0	0	0	0	0	0	0	0	0	0	0	0	0	0
ZQ73_S33	0.17971	0	0.239462	0.0944484	0.312601	0	0	0	0	0	0	0	0	0	0	0	0	0	0	0	0	0	0	0	0	0	0	0	0	0	0	0	0	0	0	0	0	0	0	0	0	0	0	0	0	0	0	0	0
14856_S1	0	0.570866	0	0	0	0	0	0	0.0952381	0	0	0	0	0	0	0	0	0	0	0	0	0.489556	0	0	0	0	0	0	0	0	0	0	0	0	0	0	0	0	0	0	0	0	0	0	0	0	0.868217	0	0
ZQ276_S38	0	0	0	0	0	0.042043	0	0	0	0	0.910891	0	0	0	0	0	0	0	0	0	0	0	0	0	0	0	0	0	0	0	0	0	0	0	0	0.125421	0	0	0.374101	0	0	0	0	0	0	0	0	0	0
ZQ280_S10	0	0	0	0	0	0	0	0.0945406	0.229932	0	0.326733	0	0	0	0	0	0	0	0	0	0	0.078329	0	0	0	0	0	0	0	0	0	0	0	0	0	0	0	0	0	0	0	0	0	0	0	0	0	0	0
ZQ144_S34	0	0	0	0	0	0.0775459	0	0	0	0	0	0	0	0	0	0	0	0.144289	0.140296	0	0	0	0	0	0	0	0	0	0	0	0	0	0	0	0	0	0	0	0	0	0	0	0	0	0	0	0	0	0
ZQ40_S9	0	0	0	0	0	0	0	0	0	0	0	0	0	0	0	0	0	0	0	0	0.426396	0	0	0	0	0	0	0	0	0	0	0	0	0	0	0	0	0	0	0	0	0	0	0	0	0	0	0	0
ZQ227_S8	0	0.112205	0	0	0	0	0	0	0	0	0	0	0	0	0	0	0	0	0	0.218075	0	0	0	0	0	0	0	0	0	0	0	0	0	0	0	0	0	0	0	0	0	0	0	0	0	0	0	0	0
ZQ186_S21	0	0	0	0	0	0	0	0	0	0	0	0	0	0	0	0	0	0	0	0	0	0	0	0	0	0	0	0	0	0	0	0	0	0	0	0	0	0	0	0	0	0	0	0	0	0	0	0	0
ZQ197_S23	0.469565	0	0	0	0	0	0	0	0	0	0	0	0	0	0	0	0	0	0	0	0	0	0	0	0	0	0	0	0	0	0	0	0	0	0	0	0	0	0	0	0	0	0	0	0	0	0	0	0
ZQ283_S27	0	0	0	0	0	0	0	0	0	0	0	0	0	0	0	0	0	0	0	0	0	0	0	0	0	0	0	0	0	0	0	0	0	0	0	0	0	0	0	0	0	0	0	0	0	0	0	0	0
ZQ286_S30	0	0	0	0	0	0	0	0	0	0	0	0	0	0	0	0	0	0	0	0	0	0	0	0	0	0	0	0	0	0	0	0	0	0	0	0	0	0	0	0	0	0	0	0	0	0	0	0	0
ZQ32_S12	0	0	0	0	0	0	0	0	0	0	0	0	0	0	0	0	0	0	0	0	0	0	0	0	0	0	0	0	0	0	0	0	0	0	0	0	0	0	0	0	0	0	0	0	0	0	0	0	0
ZQ66_S7	0	0	0	0	0	0	0	0	0	0	0	0	0	0	0	0	0	0	0	0	0	0	0	0	0	0	0	0	0	0	0	0	0	0	0	0	0	0	0	0	0	0	0	0	0	0	0	0	0
rep_gn	0.842105	0.789474	0.776316	0.789474	0.763158	0.789474	0.776316	0.776316	0.75	0.75	0.710526	0.736842	0.736842	0.710526	0.723684	0.697368	0.723684	0.697368	0.723684	0.710526	0.697368	0.723684	0.657895	0.657895	0.657895	0.657895	0.644737	0.644737	0.631579	0.631579	0.618421	0.618421	0.618421	0.618421	0.605263	0.631579	0.618421	0.592105	0.592105	0.578947	0.565789	0.552632	0.552632	0.565789	0.565789	0.552632	0.552632	0.552632	0.526316
com_gn	0.789436	0.693043	0.690677	0.659137	0.67236	0.647921	0.652355	0.643248	0.660025	0.648656	0.665581	0.639789	0.635198	0.655219	0.620674	0.641717	0.617127	0.640254	0.615221	0.625142	0.628072	0.596142	0.623179	0.619596	0.611099	0.597424	0.585178	0.5843	0.588197	0.571064	0.582208	0.578152	0.568009	0.566999	0.57985	0.5495	0.558026	0.566966	0.546573	0.546756	0.529823	0.538885	0.537787	0.516331	0.515789	0.516181	0.50867	0.509109	0.521859
eve_gn	0.953223	0.933894	0.932615	0.93016	0.925176	0.926199	0.931448	0.924673	0.92476	0.923683	0.917813	0.914463	0.916894	0.91548	0.913815	0.911352	0.911144	0.911037	0.91292	0.910424	0.908871	0.908701	0.901402	0.902198	0.899145	0.897027	0.891869	0.891772	0.891281	0.884485	0.885005	0.886419	0.884305	0.88361	0.882375	0.882851	0.881359	0.875789	0.874656	0.871605	0.865765	0.861063	0.861767	0.862662	0.862703	0.860447	0.859597	0.857137	0.851648
cov_gn	0.858933	0.799463	0.793728	0.785158	0.780094	0.779569	0.778443	0.772921	0.770697	0.765949	0.757144	0.755427	0.754283	0.752555	0.743174	0.74159	0.741032	0.740941	0.740749	0.739493	0.735628	0.73188	0.717622	0.716455	0.71236	0.70645	0.695543	0.69517	0.691812	0.683283	0.683024	0.681797	0.677247	0.676668	0.676557	0.674157	0.672508	0.664944	0.656591	0.651005	0.637864	0.635315	0.635056	0.631647	0.631436	0.626115	0.622858	0.622442	0.61615
[truncated: 29 more columns]
