# Supplementary material for: Reconstructing the Complex Evolutionary History of the Papuasian Schefflera Radiation Through Herbariomics
Source: Front Plant Sci. 2020 Mar 20;11:258. doi: 10.3389/fpls.2020.00258 (PMC7099051; doi:10.3389/fpls.2020.00258)
Supplement: Supplementary file 1 [file Data_Sheet_1.zip › Supp_mat_revised/S5A - Locus retrieval summary statistics from HybPiper.xlsx]

## Sheet: nuclear
Name	NumReads	ReadsMapped	PctOnTarget	GenesMapped	GenesWithContigs	GenesWithSeqs	GenesAt25pct	GenesAt50pct	GenesAt75pct	Genesat150pct	ParalogWarnings
ZQ227_S8	493457	154168	0.312	351	324	314	266	164	57	0	3
ZQ162_S41	884353	217191	0.246	309	51	5	1	0	0	0	0
ZQ241_S3	756962	25817	0.034	343	189	163	102	34	5	0	0
ZQ52_S19	585882	16285	0.028	345	137	120	75	26	8	0	0
ZQ117_S25	1008000	76313	0.076	351	255	228	128	41	9	0	0
ZQ32_S12	897373	69778	0.078	340	130	28	7	1	0	0	0
ZQ35_S14	492292	11159	0.023	340	98	84	61	29	10	0	0
ZQ93_S4	230	12	0.052	5	1	0	0	0	0	0	0
ZQ188_S42	433158	10592	0.024	342	120	109	59	19	1	0	0
ZQ142_S2	4	0	0	0	0	0	0	0	0	0	0
ZQ106_S46	693917	17703	0.026	346	155	139	91	38	11	0	0
ZQ199_S8	996805	31309	0.031	345	174	161	90	32	4	0	0
13396_S2	976921	214579	0.22	348	334	329	316	249	143	0	15
ZQ167_S43	2	0	0	0	0	0	0	0	0	0	0
ZQ12_S3	1809607	488394	0.27	352	345	332	315	245	134	1	15
ZQ166_S28	1023044	73539	0.072	353	320	311	284	205	92	0	6
ZQ276_S38	243688	36007	0.148	246	55	7	1	0	0	0	0
ZQ37_S24	888720	51368	0.058	348	280	264	162	67	15	0	0
ZQ203_S41	524471	7550	0.014	342	59	36	20	7	1	0	0
ZQ288_S32	40	0	0	0	0	0	0	0	0	0	0
ZQ164_S34	1285163	90442	0.07	351	330	320	288	212	98	0	9
ZQ1_S6	1716940	679508	0.396	352	349	335	308	213	108	0	20
ZQ40_S9	436840	145757	0.334	352	338	335	303	229	99	0	8
ZQ196_S33	959495	54808	0.057	349	280	268	219	108	35	0	3
ZQ57_S18	778477	177277	0.228	352	334	326	302	219	105	0	8
ZQ174_S25	724029	39394	0.054	348	253	239	179	93	13	0	1
ZQ116_S35	1001014	168809	0.169	344	230	182	60	10	3	0	0
ZQ180_S37	334301	7719	0.023	328	66	48	21	3	1	0	0
ZQ101_S35	318599	9103	0.029	334	107	91	54	21	6	0	0
ZQ100_S37	66	0	0	0	0	0	0	0	0	0	0
ZQ275_S15	634839	64691	0.102	342	183	148	54	8	1	0	0
ZQ21_S31	460937	30859	0.067	303	46	5	1	1	0	0	0
ZQ122_S11	1383681	79619	0.058	350	293	269	206	84	18	0	0
ZQ144_S34	242725	36310	0.15	300	25	12	2	0	0	0	0
ZQ22_S22	2184168	175734	0.08	343	235	199	93	20	3	0	0
ZQ217_S9	266	2	0.008	1	1	0	0	0	0	0	0
ZQ246_S28	36	0	0	0	0	0	0	0	0	0	0
ZQ286_S30	693213	14306	0.021	305	27	2	1	1	0	0	0
ZQ149_S13	437141	78203	0.179	345	128	88	37	7	0	0	0
ZQ283_S27	876224	54324	0.062	319	111	9	3	0	0	0	0
ZQ280_S10	499864	166299	0.333	349	336	329	300	221	101	1	9
ZQ118_S45	467547	9453	0.02	329	52	32	18	2	0	0	0
ZQ202_S31	855584	34645	0.04	346	261	247	190	100	31	0	1
ZQ281_S39	14	0	0	0	0	0	0	0	0	0	0
ZQ184_S27	1124597	62886	0.056	351	308	300	255	167	57	0	3
ZQ31_S32	1039115	60296	0.058	352	310	305	278	197	86	0	6
14856_S1	935079	226709	0.242	348	335	327	308	233	125	1	10
ZQ173_S43	242388	4654	0.019	315	34	18	10	1	0	0	0
ZQ165_S20	742467	17501	0.024	344	146	131	98	42	9	0	0
ZQ17_S40	1720478	275921	0.16	349	304	253	166	61	13	0	0
ZQ176_S17	504235	10448	0.021	337	85	80	62	28	10	0	0
ZQ110_S36	2319452	73734	0.032	352	313	300	263	177	76	0	4
ZQ168_S44	1558	186	0.119	31	2	0	0	0	0	0	0
ZQ77_S24	1098070	152880	0.139	353	331	328	311	224	124	0	15
ZQ56_S29	861863	48247	0.056	346	300	288	249	160	62	0	0
ZQ46_S5	4	0	0	0	0	0	0	0	0	0	0
ZQ16_S22	353091	41919	0.119	344	131	76	28	4	0	0	0
ZQ179_S11	663941	186486	0.281	347	303	284	205	102	26	1	0
ZQ50_S18	497020	12909	0.026	343	133	122	88	54	13	0	0
ZQ102_S30	907316	36019	0.04	348	273	259	184	79	30	0	0
ZQ108_S1	1752612	67869	0.039	350	320	302	251	138	47	0	1
ZQ178_S26	20	0	0	0	0	0	0	0	0	0	0
13397_S16	844020	164493	0.195	347	332	324	312	236	131	0	16
ZQ213_S17	647293	143333	0.221	352	330	320	290	208	96	0	11
ZQ190_S15	532855	15360	0.029	346	101	85	52	22	4	0	0
ZQ99_S36	50	0	0	0	0	0	0	0	0	0	0
ZQ66_S7	366848	188375	0.513	348	337	328	279	174	69	0	5
ZQ44_S21	1079235	250876	0.232	351	335	328	306	219	119	0	11
ZQ263_S23	941714	49033	0.052	346	179	157	87	32	4	0	0
ZQ109_S14	20	4	0.2	2	1	0	0	0	0	0	0
ZQ186_S21	452748	10048	0.022	298	35	1	0	0	0	0	0
ZQ43_S16	733455	14192	0.019	348	126	114	72	21	3	0	0
ZQ163_S39	3033333	108222	0.036	353	327	316	291	206	90	0	11
ZQ24_S20	1125130	208774	0.186	351	334	326	286	204	91	0	6
ZQ103_S42	2043704	421136	0.206	351	335	323	291	180	60	0	1
ZQ33_S13	767698	21105	0.027	345	164	136	88	25	2	0	0
ZQ45_S38	356597	9053	0.025	330	88	76	49	17	4	0	0
ZQ73_S33	838221	72223	0.086	322	97	3	1	0	0	0	0
ZQ29_S12	1203435	21034	0.017	350	185	174	128	53	16	0	0
ZQ198_S26	652039	35450	0.054	349	287	280	240	152	44	0	1
25483_S5	1470933	404781	0.275	351	342	335	320	248	150	0	20
ZQ145_S44	831523	25109	0.03	347	223	212	165	96	30	0	0
ZQ156_S10	1670617	91312	0.055	352	318	305	258	158	52	0	6
ZQ175_S19	1972870	217920	0.11	351	332	319	297	217	98	0	7
ZQ97_S6	2033594	81741	0.04	352	317	306	242	135	41	0	2
ZQ197_S23	88857	13190	0.148	333	167	158	95	27	5	0	0
ZQ107_S40	1681151	42964	0.026	352	285	273	226	127	40	0	0
ZQ292_S4	2373046	753450	0.318	350	346	341	324	247	150	0	19
ZQ253_S7	12	0	0	0	0	0	0	0	0	0	0
ZQ212_S29	1116376	53023	0.047	352	222	202	110	31	7	0	0

## Sheet: plastid
Name	NumReads	ReadsMapped	PctOnTarget	GenesMapped	GenesWithContigs	GenesWithSeqs	GenesAt25pct	GenesAt50pct	GenesAt75pct	Genesat150pct	ParalogWarnings
ZQ227_S8	492631	3027	0.006	95	14	9	4	3	0	0	0
ZQ186_S21	452647	1274	0.003	101	2	0	0	0	0	0	0
ZQ173_S43	242445	7960	0.033	123	88	88	88	86	84	0	0
ZQ162_S41	773337	19267	0.025	123	96	95	94	84	61	0	0
ZQ66_S7	366041	1103	0.003	82	7	5	4	4	3	0	0
ZQ196_S33	959062	11344	0.012	123	98	96	96	95	92	0	0
ZQ57_S18	777836	13537	0.017	123	113	112	112	112	111	0	1
ZQ44_S21	1076796	3265	0.003	114	30	30	29	25	19	0	0
ZQ21_S31	460624	8221	0.018	122	32	32	13	5	2	0	0
ZQ40_S9	435912	1453	0.003	98	12	11	8	5	3	0	0
ZQ31_S32	1039067	28685	0.028	123	123	123	123	123	123	0	4
14856_S1	933776	4517	0.005	103	16	15	13	11	9	0	0
ZQ263_S23	941400	17879	0.019	123	77	73	69	43	23	0	0
ZQ174_S25	723851	6641	0.009	121	56	56	56	54	42	0	0
ZQ116_S35	998176	5990	0.006	102	43	37	25	8	2	0	0
ZQ43_S16	733448	10445	0.014	123	81	81	81	80	75	0	0
ZQ180_S37	334338	13869	0.041	122	104	104	104	104	98	0	0
ZQ101_S35	318585	3875	0.012	119	25	24	22	21	15	0	0
ZQ241_S3	756837	12572	0.017	123	102	101	101	100	87	0	0
ZQ165_S20	742467	9723	0.013	123	80	79	79	79	72	0	0
ZQ163_S39	3033492	65554	0.022	123	123	123	123	123	123	0	7
ZQ35_S14	492282	6684	0.014	123	62	61	61	60	60	0	0
ZQ176_S17	504278	8909	0.018	123	96	96	96	96	95	0	0
ZQ24_S20	1124264	27344	0.024	123	121	120	120	120	120	0	1
ZQ33_S13	767445	11788	0.015	123	97	97	97	97	97	0	0
ZQ103_S42	2041715	52223	0.026	123	123	123	123	123	123	0	0
ZQ110_S36	2319204	26644	0.011	123	122	122	122	122	122	0	1
ZQ52_S19	585925	23554	0.04	123	120	120	120	120	120	0	0
ZQ50_S18	497133	13690	0.028	123	111	111	111	111	110	0	2
ZQ17_S40	1695134	18226	0.011	121	116	113	111	110	103	0	4
ZQ77_S24	1097787	40282	0.037	123	123	123	123	123	123	0	4
ZQ275_S15	634070	23986	0.038	123	104	102	102	102	82	0	0
ZQ56_S29	861798	25599	0.03	123	123	123	123	122	122	0	1
ZQ45_S38	356595	4813	0.013	120	29	28	27	25	18	0	0
ZQ184_S27	1124499	24327	0.022	123	123	123	123	123	123	1	0
ZQ179_S11	663253	4581	0.007	110	27	17	6	4	1	0	0
ZQ122_S11	1383178	22835	0.017	123	104	103	103	102	98	0	0
ZQ144_S34	242414	4071	0.017	106	6	4	0	0	0	0	0
ZQ117_S25	1007589	29305	0.029	123	108	105	105	102	90	0	0
ZQ22_S22	2178498	5003	0.002	116	36	34	26	13	3	0	0
ZQ32_S12	897034	2083	0.002	102	9	4	2	1	0	0	0
ZQ16_S22	352681	4034	0.011	114	25	23	17	6	0	0	0
ZQ202_S31	855527	7566	0.009	121	60	59	59	58	52	0	0
ZQ29_S12	1203532	40082	0.033	123	123	123	123	123	123	0	1
ZQ198_S26	652075	18598	0.029	123	122	122	122	122	121	0	2
25483_S5	1466984	12400	0.008	119	58	55	54	53	46	0	0
ZQ145_S44	831577	18715	0.023	123	118	118	118	118	117	0	1
ZQ188_S42	433219	10565	0.024	123	101	101	101	101	98	0	0
ZQ156_S10	1670709	77026	0.046	123	123	123	123	123	123	0	4
ZQ106_S46	693981	21742	0.031	123	119	119	119	119	119	0	0
ZQ199_S8	996387	21870	0.022	123	102	101	101	101	95	0	0
ZQ175_S19	1972012	6575	0.003	123	53	53	53	53	48	0	0
13396_S2	975591	4826	0.005	114	18	17	16	14	9	0	0
ZQ12_S3	1807276	6978	0.004	119	39	38	36	20	12	0	0
ZQ166_S28	1022858	15239	0.015	123	115	115	115	115	114	0	0
ZQ97_S6	2033491	88969	0.044	123	123	123	123	123	123	0	3
ZQ102_S30	907318	36763	0.041	123	123	123	123	123	123	0	0
ZQ149_S13	436799	5961	0.014	119	24	20	5	1	1	0	0
ZQ37_S24	888618	12448	0.014	123	84	84	84	84	73	0	0
ZQ276_S38	243072	1577	0.006	86	7	5	2	1	1	0	0
ZQ280_S10	498833	2235	0.004	108	14	12	6	4	2	0	0
ZQ118_S45	467496	6415	0.014	122	42	42	42	38	19	0	0
ZQ203_S41	524491	6048	0.012	119	46	46	43	41	28	0	0
ZQ108_S1	1752739	61667	0.035	123	123	123	123	123	123	0	2
ZQ164_S34	1285033	34128	0.027	123	123	123	123	123	123	0	6
13397_S16	842947	5714	0.007	120	45	45	45	45	40	0	0
ZQ73_S33	837980	4026	0.005	115	11	6	1	1	0	0	0
ZQ197_S23	88793	1137	0.013	110	6	4	2	1	0	0	0
ZQ286_S30	692854	818	0.001	96	1	0	0	0	0	0	0
ZQ107_S40	1681170	12920	0.008	123	99	99	99	98	93	0	0
ZQ1_S6	1712937	8252	0.005	121	61	61	60	59	53	0	0
ZQ292_S4	2369542	14290	0.006	123	72	71	71	71	67	0	1
ZQ283_S27	875306	1334	0.002	87	7	4	4	1	0	0	0
ZQ212_S29	1115937	14069	0.013	123	100	100	100	99	89	0	0
ZQ213_S17	646584	7432	0.011	122	81	81	81	80	77	0	0
ZQ190_S15	532793	5984	0.011	120	42	42	42	38	30	0	0
