# Supplementary material for: Reconstructing the Complex Evolutionary History of the Papuasian Schefflera Radiation Through Herbariomics
Source: Front Plant Sci. 2020 Mar 20;11:258. doi: 10.3389/fpls.2020.00258 (PMC7099051; doi:10.3389/fpls.2020.00258)
Supplement: Supplementary file 1 [file Data_Sheet_1.zip › Supp_mat_revised/S5C - Summary of potential paralogs from HybPiper.xlsx]

## Sheet: paralog_summary
	13396_S2	13397_S16	14856_S1	25483_S5	P01-06G_S51	ZQ101_S35	ZQ102_S30	ZQ103_S42	ZQ106_S46	ZQ107_S40	ZQ108_S1	ZQ110_S36	ZQ116_S35	ZQ117_S25	ZQ118_S45	ZQ122_S11	ZQ12_S3	ZQ145_S44	ZQ149_S13	ZQ156_S10	ZQ163_S39	ZQ164_S34	ZQ165_S20	ZQ166_S28	ZQ16_S22	ZQ173_S43	ZQ174_S25	ZQ175_S19	ZQ176_S17	ZQ179_S11	ZQ180_S37	ZQ184_S27	ZQ188_S42	ZQ190_S15	ZQ196_S33	ZQ197_S23	ZQ198_S26	ZQ199_S8	ZQ1_S6	ZQ202_S31	ZQ203_S41	ZQ212_S29	ZQ213_S17	ZQ227_S8	ZQ22_S22	ZQ241_S3	ZQ24_S20	ZQ263_S23	ZQ275_S15
g5958	3	3	3	3	3	0	1	1	0	2	2	2	1	1	0	1	4	1	0	2	2	3	2	2	0	0	0	2	0	1	0	2	0	0	2	1	2	0	3	1	0	1	2	3	1	1	2	1	0
g6955	2	2	1	1	2	1	1	2	0	1	2	1	1	1	1	1	2	1	1	2	2	2	1	2	1	0	2	2	1	1	0	2	1	0	2	0	1	1	1	1	1	1	2	2	1	1	2	1	1
g5859	2	2	2	3	4	0	1	1	1	1	1	2	0	1	0	1	2	1	1	2	2	2	1	2	0	0	1	2	0	1	0	1	0	0	1	0	1	1	3	2	0	1	2	1	1	1	1	1	1
g6979	2	2	1	2	2	1	1	1	1	1	1	2	0	1	0	1	2	1	0	2	2	2	1	2	0	0	1	2	0	1	1	2	0	1	1	1	1	1	2	1	0	1	2	2	1	1	2	1	1
g6401	4	4	3	2	1	0	1	1	0	1	1	1	0	1	0	1	2	1	0	2	3	3	1	1	0	0	1	3	0	1	1	1	1	1	1	0	1	1	1	1	0	1	4	1	1	1	2	1	1
g5841	3	4	1	1	1	1	1	2	1	1	1	1	1	1	0	1	5	1	0	2	2	2	1	3	1	0	1	1	1	1	1	2	1	0	1	1	2	1	1	1	1	1	3	2	1	1	2	1	1
g5343	2	2	1	1	1	1	1	1	1	1	1	1	1	1	0	1	1	1	0	2	2	2	1	2	0	0	2	1	1	1	0	1	0	1	2	1	1	1	2	1	0	1	2	1	1	1	1	1	0
g4724	2	3	2	2	2	0	1	1	1	1	1	1	1	1	0	1	1	1	1	1	3	2	1	2	1	0	0	2	1	1	0	1	0	1	1	1	1	1	3	1	0	1	2	1	1	1	1	1	0
g4932	2	2	0	3	1	1	1	1	1	1	1	2	1	1	0	1	2	1	0	1	2	2	1	1	1	0	1	2	1	1	0	1	1	1	1	1	1	1	3	1	0	1	2	1	1	1	2	0	1
g6110	2	2	1	2	2	1	1	1	1	1	1	1	1	1	0	1	2	1	0	1	2	1	1	1	0	0	1	1	0	1	0	1	0	1	1	1	1	1	1	1	0	1	2	1	0	1	2	1	0
g5422	2	3	2	3	2	0	1	1	1	1	1	1	1	1	0	1	2	1	1	1	2	1	1	1	0	0	1	1	1	1	0	1	0	0	1	1	1	1	2	1	0	1	1	1	1	1	1	1	1
gp_ndhJ	0	0	0	0	0	1	2	1	1	1	1	2	0	1	0	1	0	2	0	2	2	2	1	1	0	1	1	0	1	0	1	1	2	0	1	0	1	1	0	0	1	1	1	0	0	1	1	0	1
g5428	1	1	1	1	1	0	1	1	0	0	1	1	0	0	0	1	1	0	0	1	2	1	1	1	0	0	0	1	0	1	0	1	0	0	2	0	0	0	3	1	0	0	1	1	1	1	1	0	0
g5940	1	2	1	2	1	1	1	1	1	1	1	1	1	1	0	1	2	0	0	1	1	1	1	1	0	0	1	1	0	1	0	1	0	0	1	1	1	1	2	1	0	1	2	1	0	0	1	1	1
g5893	2	2	1	2	1	0	1	1	0	1	1	1	1	1	0	1	2	1	0	1	1	1	0	1	0	0	0	1	1	1	1	1	0	1	1	0	1	0	1	1	0	1	1	1	0	1	1	1	0
g6449	2	1	1	2	3	0	0	0	0	0	0	0	0	0	0	0	1	0	0	0	0	0	0	1	0	0	0	1	0	0	0	0	0	0	0	0	0	0	3	0	0	0	0	0	0	0	1	0	0
gp_petG	0	1	0	0	1	0	1	1	1	1	2	1	1	1	0	1	0	1	0	1	2	2	1	1	0	0	0	0	1	0	0	1	1	1	0	0	2	1	0	0	0	0	0	0	0	0	1	0	1
g5404	1	2	2	1	1	1	1	1	1	1	1	1	1	1	0	1	1	1	0	1	1	1	1	1	1	0	1	1	1	1	1	1	1	1	1	1	1	1	1	1	0	1	1	1	1	1	1	1	1
g5463	1	1	1	1	1	1	1	1	1	1	1	1	1	1	1	1	2	1	1	1	1	1	1	1	1	0	1	2	1	1	0	1	1	1	1	1	1	1	1	1	0	1	2	1	1	1	1	1	1
g5660	2	2	1	1	1	0	1	1	0	1	1	1	0	1	0	1	1	1	0	1	1	1	1	1	0	0	1	1	1	1	0	1	0	0	1	1	1	0	1	1	0	1	1	1	0	0	1	1	0
g5328	1	1	1	1	1	1	1	1	1	1	0	1	1	1	1	1	2	1	1	1	1	1	1	1	1	1	1	1	1	1	0	1	0	1	1	1	1	1	2	1	0	1	1	1	1	1	0	1	1
g5426	1	1	1	2	1	1	1	1	1	1	1	1	1	1	1	1	2	1	1	1	1	1	1	1	1	0	1	1	1	1	1	1	1	1	1	1	1	1	1	1	1	1	1	1	1	1	1	1	1
g5913	2	0	1	1	1	1	1	1	1	1	1	1	0	1	0	1	1	1	1	1	1	1	1	1	0	0	1	1	1	1	1	1	1	1	1	1	1	1	1	1	1	1	1	1	1	1	1	1	0
g6051	2	1	1	1	2	1	1	1	1	1	1	1	1	1	0	1	1	1	1	1	1	1	0	1	0	0	1	1	0	1	0	1	0	0	1	1	1	1	2	1	0	1	1	1	1	1	1	1	1
g6284	1	1	2	2	1	1	1	1	1	1	1	1	0	1	0	1	1	1	1	1	1	1	1	1	1	0	1	1	0	1	1	1	1	1	1	1	1	1	2	1	1	1	1	1	1	1	1	1	1
g6498	1	1	2	2	1	0	0	1	0	0	0	0	0	0	0	0	1	0	0	0	0	1	0	0	0	0	0	1	0	1	0	0	0	0	0	0	0	0	2	0	0	0	1	1	1	0	1	0	0
g7371	1	1	1	2	1	0	0	1	0	0	1	0	0	0	0	0	2	0	0	0	1	1	0	0	0	0	0	1	0	0	0	0	0	0	1	0	1	0	1	0	0	1	1	1	0	0	1	0	0
g4951	1	1	1	1	2	1	1	1	1	1	1	1	0	1	0	1	1	1	0	1	1	1	0	1	0	0	1	1	1	1	0	1	0	0	1	1	1	1	2	1	0	1	1	1	1	0	1	1	0
g5034	1	1	0	2	1	0	0	0	0	0	0	0	0	0	0	0	1	0	0	0	0	1	0	0	0	0	0	0	0	0	0	0	0	0	0	0	0	0	2	0	0	0	0	0	0	0	0	0	0
g5163	1	1	1	1	2	1	1	1	0	1	1	1	1	1	0	1	1	1	1	1	1	1	1	1	1	0	1	1	1	1	1	1	1	1	1	0	1	1	2	1	1	1	1	1	1	1	1	1	0
g5188	2	1	1	2	1	1	1	1	1	1	1	1	1	0	1	1	1	1	0	1	1	1	1	1	1	1	1	1	1	1	1	1	1	1	1	1	1	1	1	1	1	1	1	1	1	1	1	1	1
g5853	1	1	1	1	2	0	0	1	0	1	1	1	1	1	0	1	1	0	0	1	1	1	0	1	0	0	1	1	0	1	0	1	0	0	1	0	1	0	1	1	0	0	1	1	0	0	1	0	1
g5919	1	1	1	2	1	0	1	1	1	1	1	1	0	1	0	1	1	1	1	1	1	1	1	1	0	0	1	1	0	1	0	1	0	1	1	0	1	1	2	1	0	0	1	1	1	1	1	0	0
g5942	1	1	3	1	1	1	1	1	0	1	1	1	0	1	0	1	1	1	0	1	1	1	1	1	0	0	1	1	0	1	0	1	1	0	1	0	1	1	2	1	0	1	1	1	1	0	1	1	1
g7333	1	1	1	1	2	0	0	0	0	0	1	1	0	0	0	0	1	0	0	1	1	1	0	1	0	0	0	1	0	0	0	1	0	0	1	0	1	1	2	1	0	0	1	1	1	0	1	1	0
g7336	1	1	1	2	3	0	0	1	0	0	0	1	0	0	0	0	1	0	0	0	1	1	0	1	0	0	0	1	0	1	0	0	0	0	0	0	1	0	1	0	0	0	1	1	0	0	1	0	0
g5280	1	1	1	1	0	1	1	1	1	1	1	1	0	1	0	1	1	1	1	1	1	1	1	1	1	0	1	1	1	1	0	1	1	0	1	1	1	1	1	1	0	1	1	1	1	1	1	1	0
g5802	1	1	1	2	1	0	1	1	0	1	1	1	0	1	0	1	1	1	0	1	1	1	1	1	0	0	1	1	0	1	0	1	1	0	1	1	1	0	0	1	0	1	1	1	1	1	1	0	1
g5910	1	1	1	1	0	0	1	1	0	1	1	1	1	1	0	1	2	1	1	1	1	1	1	1	1	0	1	1	0	1	0	1	1	0	1	0	1	1	1	1	0	1	1	1	1	0	1	1	1
g6068	1	1	1	1	1	0	1	1	0	1	1	1	0	0	0	1	1	0	0	1	1	1	0	1	0	1	1	1	0	0	0	1	0	0	1	0	1	0	2	0	0	1	1	1	0	0	1	1	0
g6221	1	1	2	1	1	0	1	1	1	1	1	1	1	1	0	1	1	1	0	1	1	1	1	1	0	0	0	1	0	1	1	1	1	1	1	1	1	0	1	1	0	1	1	1	0	0	1	0	0
g6447	1	1	1	1	1	0	0	1	0	1	1	2	0	1	0	1	1	1	0	1	1	1	1	1	0	0	0	1	0	1	0	1	0	1	0	1	1	1	1	1	0	0	1	1	0	0	1	0	0
g6462	1	1	1	2	1	0	1	1	1	1	1	1	1	1	0	1	1	1	1	1	1	1	0	1	0	0	0	1	0	1	0	1	0	1	1	1	1	1	1	1	0	1	1	1	1	1	1	0	0
g6620	1	2	1	1	1	0	1	1	1	1	1	1	1	1	0	1	1	1	1	1	1	1	1	1	1	0	0	1	1	1	0	1	1	1	1	1	1	1	1	1	0	1	1	1	1	1	1	1	1
g7577	1	2	1	1	1	0	1	1	0	1	1	1	0	1	0	1	1	1	0	1	1	1	1	1	1	0	1	1	0	1	0	1	0	0	1	0	1	1	1	1	0	1	1	1	1	1	1	0	1
gp_psbM	0	0	0	0	0	0	1	1	1	0	1	1	0	0	0	1	0	1	0	1	1	1	0	1	0	0	0	0	0	0	1	2	1	0	1	0	1	0	0	0	1	1	1	0	0	1	1	0	1
g4471	1	1	1	1	1	0	1	1	1	1	1	1	1	1	0	1	1	1	0	1	1	1	1	1	1	0	0	1	0	1	0	1	0	0	1	1	1	1	1	1	0	1	1	1	1	0	1	1	1
g4527	1	1	1	1	1	1	1	1	1	1	1	1	1	1	1	1	1	1	1	1	1	1	1	1	0	0	1	1	0	1	0	1	0	1	1	1	1	1	1	1	0	1	1	1	1	1	1	1	1
g4691	1	1	1	1	1	0	1	1	1	1	1	1	1	1	0	1	1	1	0	1	1	1	0	1	0	0	1	1	0	1	0	1	0	0	1	0	1	1	1	1	0	0	1	1	1	1	1	0	0
g4744	1	1	1	1	1	1	1	1	0	1	1	1	1	1	0	0	1	0	0	1	1	1	0	1	0	0	1	1	0	0	0	1	0	0	1	1	1	0	1	1	0	0	1	1	0	0	1	0	0
g4757	1	1	1	1	1	1	1	1	0	1	1	1	0	1	0	1	1	1	0	1	1	1	0	1	0	0	1	1	0	1	0	1	0	0	1	0	1	0	1	1	0	1	1	1	0	1	1	1	0
g4793	1	1	1	1	1	1	1	1	1	1	1	1	0	1	0	1	1	1	1	1	1	1	1	1	0	0	1	1	1	1	1	1	1	1	1	1	1	1	1	1	0	1	1	1	1	1	1	1	1
g4796	1	1	1	1	1	0	1	1	0	1	1	1	1	1	0	1	1	1	0	1	1	1	0	1	0	0	1	1	0	1	0	1	1	0	1	0	1	0	1	1	0	1	1	1	1	0	1	1	0
g4802	1	1	1	1	1	0	1	1	1	1	1	1	1	1	0	1	1	1	1	1	1	1	1	1	0	0	0	1	1	1	0	1	1	0	1	1	1	1	1	1	0	1	1	1	1	1	1	1	1
g4806	1	1	1	1	1	0	1	1	1	1	1	1	1	1	0	1	1	0	0	1	1	1	0	1	0	0	1	1	0	1	0	1	1	0	1	1	1	1	1	1	0	1	1	1	0	0	1	0	1
g4848	1	1	1	1	1	1	1	1	1	1	1	1	1	1	1	1	1	1	1	1	1	1	1	1	1	0	1	1	0	1	1	1	1	1	1	1	1	1	1	1	0	1	1	1	1	1	1	1	1
g4889	1	1	1	1	1	0	1	1	0	1	1	1	1	0	0	1	1	1	0	1	1	1	0	1	0	0	0	1	0	0	0	1	0	0	0	0	1	0	1	1	0	1	1	1	1	0	1	0	0
g4890	1	1	1	1	1	1	1	1	0	1	1	1	0	1	0	1	1	1	0	1	1	1	0	1	0	0	1	1	0	1	0	1	0	0	1	0	1	0	1	1	0	1	1	1	0	0	1	1	1
g4893	1	1	1	1	1	0	0	1	0	0	1	1	0	0	0	1	1	0	0	1	1	1	0	1	0	0	0	1	0	0	0	1	0	0	1	0	0	0	1	1	0	0	1	1	0	0	1	0	0
g4942	1	1	0	1	1	1	1	1	1	1	1	1	1	1	0	1	1	1	0	1	1	1	1	1	1	0	0	1	0	1	1	1	1	1	1	1	1	1	1	1	0	1	1	1	1	1	1	1	1
g4954	1	1	1	1	1	1	1	1	1	1	1	1	1	1	1	1	1	1	1	1	1	1	1	1	1	0	1	1	1	1	0	1	1	1	1	1	1	1	1	1	1	1	1	1	1	1	1	1	1
g4989	1	1	1	1	1	0	1	1	1	1	1	1	1	1	1	1	1	1	0	1	1	1	0	1	1	0	1	1	0	1	0	1	0	0	1	0	1	1	1	1	0	1	1	1	1	0	1	1	0
g4992	1	1	1	1	1	0	1	1	1	1	1	1	1	1	0	1	1	1	0	1	1	1	1	1	1	0	1	1	1	1	1	1	1	1	1	1	1	1	1	1	0	1	1	1	1	1	1	1	1
g5018	1	1	1	1	1	0	1	1	0	1	1	1	0	1	0	1	1	0	0	1	1	1	0	1	0	0	0	1	0	1	0	1	1	0	1	0	1	0	1	1	0	1	1	1	1	1	1	0	0
g5032	1	1	1	1	1	0	1	1	0	1	1	1	1	1	1	1	1	0	1	1	1	1	1	1	0	0	1	1	1	1	1	1	0	1	1	0	1	1	1	1	0	1	1	1	1	1	1	1	1
g5038	1	1	1	1	1	0	1	1	0	1	1	1	1	1	0	1	1	1	1	1	1	1	0	1	0	0	1	1	0	1	0	1	1	0	1	1	1	1	1	1	0	1	1	1	1	1	1	1	1
g5064	0	1	1	1	1	0	0	0	0	0	0	0	0	0	0	0	1	0	0	0	0	0	0	0	0	0	0	0	0	0	0	0	0	0	0	0	0	0	1	0	0	0	0	0	0	0	0	0	0
g5090	1	1	0	0	1	0	1	1	0	1	1	1	0	1	0	1	1	1	0	1	1	1	0	0	0	0	0	1	0	1	0	1	0	0	1	0	1	0	1	0	0	1	1	1	1	0	1	1	0
g5104	1	1	1	1	1	1	1	1	0	1	1	1	1	0	1	1	1	1	0	1	1	1	1	1	0	0	1	1	1	1	0	1	1	0	1	1	1	0	1	1	0	1	1	1	0	0	1	0	0
g5116	1	1	1	1	1	1	1	1	1	1	1	1	1	1	1	1	1	1	0	1	1	0	0	1	1	1	1	1	0	1	0	1	1	0	1	1	1	1	1	1	0	1	1	1	1	1	1	0	1
g5123	1	1	1	1	1	0	1	1	0	1	1	1	1	0	0	1	1	0	1	1	1	1	0	1	1	0	1	1	0	1	0	1	1	0	1	0	1	0	1	1	1	1	1	1	1	0	1	0	0
g5131	1	1	1	1	1	0	1	1	0	1	1	1	1	1	0	1	0	1	1	1	1	1	1	1	1	0	1	1	0	1	1	1	0	1	1	0	1	1	1	1	0	1	1	1	1	1	1	1	0
g5138	1	1	1	1	1	0	1	1	1	1	1	1	0	0	0	1	1	1	0	1	1	1	1	1	0	0	1	1	1	1	0	1	1	0	1	1	1	0	1	1	0	1	1	1	0	0	1	0	0
g5162	1	1	1	1	1	0	1	1	1	1	1	1	0	1	0	1	1	0	0	1	1	1	1	1	0	0	1	1	0	1	0	1	0	0	1	0	1	1	1	1	0	1	1	1	1	1	1	1	1
g5168	1	1	1	1	1	0	1	1	0	1	1	1	0	1	0	1	1	0	0	1	1	1	0	1	0	0	1	1	0	1	0	1	0	0	1	0	1	0	1	1	0	1	1	1	0	1	1	0	0
g5177	1	1	1	1	1	0	1	1	1	1	1	1	1	1	0	1	1	1	0	1	1	1	1	1	1	0	1	1	0	1	0	1	0	1	1	0	1	1	1	1	0	1	1	1	1	1	1	1	1
g5200	1	1	1	1	1	0	1	1	0	1	1	1	1	1	0	1	0	1	1	1	1	1	0	1	1	0	1	1	0	1	0	1	0	0	0	1	1	0	0	1	0	1	1	1	1	0	1	0	1
g5206	1	1	1	1	1	0	0	1	0	1	1	1	0	1	0	1	1	0	0	1	1	1	0	1	0	0	1	1	0	1	0	1	0	0	1	1	1	1	1	1	0	0	1	1	1	0	1	0	0
g5220	1	1	1	1	1	0	1	1	1	1	1	1	1	1	0	1	1	1	1	1	1	1	1	1	1	0	1	1	1	1	0	1	1	0	1	1	1	1	0	1	0	1	1	1	1	1	1	1	1
g5257	1	1	1	0	1	0	1	1	0	1	1	1	0	1	0	1	1	0	0	1	1	1	0	1	0	0	1	1	1	0	0	1	1	0	1	0	1	1	1	1	0	0	1	1	0	0	1	0	0
g5260	0	0	0	0	0	0	0	0	0	0	0	0	0	0	0	0	0	0	0	0	0	0	0	0	0	0	0	0	0	0	0	0	0	0	0	0	0	0	0	0	0	0	0	0	0	0	0	0	0
g5264	1	1	1	1	1	0	1	1	0	1	1	1	1	1	0	1	1	0	0	1	1	1	0	1	0	0	0	1	0	0	0	1	0	0	1	1	1	0	1	1	0	1	1	1	0	0	1	0	0
g5271	1	1	1	1	1	0	1	1	1	1	1	1	0	1	0	1	1	1	0	1	1	1	0	1	0	0	1	1	0	1	1	1	0	1	1	1	1	1	1	1	0	1	1	1	1	0	1	0	1
g5273	1	1	1	1	1	0	0	1	0	0	1	1	0	0	0	0	1	0	0	1	1	1	0	1	0	0	0	1	0	1	0	1	0	0	1	0	0	0	1	0	0	0	1	1	1	0	1	0	0
g5296	1	1	1	1	1	0	0	1	0	0	1	1	0	0	0	0	1	0	0	1	1	1	0	0	0	0	0	0	0	0	0	1	0	0	1	0	0	0	1	0	0	0	1	1	0	0	1	0	0
g5299	1	1	1	1	1	0	1	1	0	1	1	1	0	1	0	1	0	0	0	1	1	1	0	1	0	0	0	1	0	1	0	1	0	0	1	0	1	0	1	1	0	0	1	1	0	1	1	1	0
g5304	1	1	1	1	1	0	1	1	0	1	1	1	0	0	0	1	1	1	0	1	1	1	0	1	0	0	1	1	0	0	0	1	0	0	1	1	1	0	1	1	0	0	1	0	0	0	1	0	0
g5318	0	0	1	1	1	0	1	1	1	1	1	1	1	1	0	1	1	0	0	1	1	1	1	1	0	1	1	1	0	1	0	1	1	0	1	1	1	0	1	1	0	1	1	1	1	0	1	0	1
g5326	1	1	1	1	1	1	1	1	1	1	1	1	0	1	0	1	1	1	1	1	1	1	1	1	0	0	1	1	1	1	1	1	1	1	1	1	1	1	1	1	1	1	1	1	0	1	1	1	0
g5333	1	1	1	1	1	0	1	1	1	1	1	1	1	1	0	1	1	1	1	1	1	1	1	1	0	0	1	1	0	1	0	1	0	0	1	1	1	1	1	1	0	1	1	1	1	1	1	1	1
g5335	1	1	1	1	1	1	1	1	0	1	1	1	1	1	0	1	1	1	0	1	1	1	0	1	1	0	1	1	1	1	0	1	1	0	1	1	1	0	1	0	0	0	1	1	0	1	1	0	1
g5339	1	1	1	1	1	0	0	0	0	1	1	0	0	0	0	0	1	1	0	0	1	1	0	0	0	0	0	1	0	0	0	1	1	0	1	0	0	0	1	1	0	0	0	1	0	0	1	0	0
g5347	1	1	1	1	1	0	1	1	0	0	1	1	1	1	0	1	1	1	0	1	1	1	1	1	0	0	1	1	0	1	0	0	0	0	1	1	1	0	1	1	0	1	1	1	0	0	0	0	0
g5348	1	1	1	1	1	0	1	0	0	1	1	1	1	0	0	1	1	0	0	1	1	1	0	1	0	0	0	1	0	1	0	1	0	0	1	1	1	0	1	1	0	0	1	1	0	0	1	0	0
g5354	1	1	1	1	1	0	1	1	1	1	1	1	1	1	0	1	1	1	1	1	1	1	0	1	0	0	1	1	0	1	0	1	0	0	1	0	1	0	1	1	0	1	1	1	1	0	1	0	0
g5355	1	1	1	1	1	0	1	1	1	1	1	1	0	1	0	1	1	1	0	1	1	1	1	1	0	0	0	1	0	1	0	1	1	0	1	1	1	0	1	1	0	1	1	1	1	1	1	1	1
g5357	1	1	1	1	1	0	1	1	0	0	1	1	0	0	0	0	1	0	0	1	1	1	0	1	0	0	0	1	0	1	0	1	0	0	1	0	1	0	1	0	0	1	1	1	0	0	1	0	0
g5366	1	1	1	1	1	0	1	1	1	1	1	1	1	1	0	1	1	1	0	1	1	1	0	1	0	0	0	1	0	1	0	1	0	0	1	1	1	0	1	1	0	1	1	1	0	0	1	0	0
g5398	1	1	1	1	1	1	1	1	1	1	1	1	1	1	1	1	1	1	1	1	1	1	1	1	1	1	1	1	1	1	1	1	1	0	1	1	1	1	1	1	0	1	1	1	1	1	1	1	1
g5406	1	1	1	1	1	0	1	1	0	1	1	1	1	1	0	1	1	1	0	1	1	1	0	1	0	0	1	1	1	1	0	1	1	0	1	1	1	1	1	1	0	1	1	1	1	1	1	0	1
g5421	1	1	1	1	1	1	1	1	1	1	1	1	1	1	0	1	1	1	0	1	1	1	1	1	1	0	1	1	0	1	0	1	1	1	1	1	1	1	1	1	0	1	1	1	1	0	1	1	0
g5427	1	1	1	1	1	1	1	1	1	1	1	1	1	1	0	1	1	1	0	1	1	1	0	1	0	0	0	1	0	1	0	1	0	1	1	0	1	0	1	1	0	1	1	1	1	1	1	1	1
g5430	1	1	1	1	1	0	1	1	1	1	1	1	1	1	0	1	1	1	0	1	1	1	1	1	0	0	1	1	0	1	0	1	0	0	1	1	1	1	1	1	1	1	1	1	1	1	1	0	1
g5434	1	1	1	1	1	0	1	1	0	1	1	1	1	1	0	1	1	1	0	1	1	1	0	1	0	0	1	1	0	1	0	1	0	0	1	1	1	1	1	1	0	1	1	1	1	0	1	1	0
g5449	1	1	1	1	1	0	1	1	1	1	1	1	1	1	0	1	1	1	1	1	1	1	1	1	0	0	1	1	0	1	0	1	0	0	1	0	1	1	1	1	0	1	1	1	1	1	1	0	1
g5454	1	1	1	1	1	0	1	1	1	1	1	1	1	1	0	1	1	1	0	1	1	1	0	1	0	0	1	1	0	1	0	1	1	0	1	0	1	1	1	1	0	1	1	1	1	0	1	0	1
g5460	1	1	1	1	1	0	1	1	0	1	1	1	0	0	0	1	1	0	0	1	1	1	1	1	0	0	0	1	0	1	0	0	0	0	0	0	1	0	1	0	0	1	1	1	1	0	1	0	0
g5464	1	1	1	1	1	0	1	1	0	1	1	1	0	1	0	1	1	1	0	1	1	1	0	1	0	0	1	1	0	1	0	1	0	0	1	0	1	1	1	1	0	1	1	1	0	1	1	1	0
g5469	1	1	1	1	1	0	1	1	0	0	1	0	0	1	0	1	1	0	0	1	1	1	0	1	0	0	1	1	0	1	0	1	0	0	1	0	0	0	1	1	0	0	1	1	0	0	1	0	1
g5477	1	1	1	1	1	0	0	1	0	1	1	1	1	1	0	1	1	0	0	1	1	1	0	1	0	0	0	1	0	1	0	0	0	0	1	1	1	0	1	0	0	1	1	1	0	0	1	0	0
g5489	1	1	1	1	1	0	1	1	0	1	1	1	1	0	0	1	1	1	0	1	1	1	1	1	0	0	0	1	0	1	1	1	1	0	1	0	1	1	1	1	0	1	1	1	1	0	1	1	0
g5502	1	1	1	1	1	0	1	1	1	1	1	1	1	1	0	1	1	1	1	1	0	1	1	1	0	0	1	1	1	1	1	1	1	1	1	1	1	0	1	1	0	1	1	1	1	1	1	1	1
g5513	1	1	1	1	1	0	1	1	0	1	1	1	1	1	0	1	0	0	0	1	1	1	0	1	1	0	1	1	0	1	0	1	0	0	1	0	1	0	1	1	0	1	1	1	1	0	1	1	0
g5528	1	1	1	1	1	1	1	1	1	1	1	1	1	1	0	1	1	1	1	1	1	1	1	1	0	0	1	1	1	1	1	1	1	0	1	1	1	1	1	1	1	1	1	1	1	0	1	1	1
g5531	1	1	1	1	1	0	1	1	0	1	1	1	0	0	0	0	1	0	0	1	1	1	1	1	0	0	0	1	0	1	0	1	1	0	0	0	0	1	1	0	0	1	1	1	0	0	1	0	0
g5536	1	1	1	1	1	0	0	1	0	1	1	1	1	1	0	1	1	1	0	1	1	1	0	1	0	0	0	1	0	1	0	1	0	0	1	0	0	0	1	0	0	0	1	1	0	0	1	0	1
g5551	1	1	1	1	1	0	0	1	0	0	1	1	1	1	0	1	1	0	0	1	1	1	0	1	0	0	0	1	0	1	0	1	0	0	1	0	1	0	1	0	0	0	1	1	0	0	1	0	0
g5554	1	1	1	1	1	0	1	1	0	1	1	1	0	1	0	1	1	1	1	1	1	1	0	1	1	0	1	1	1	1	0	1	1	0	1	1	1	0	1	1	0	1	1	1	1	0	1	1	1
g5562	1	1	1	0	0	0	1	1	1	1	1	1	0	0	0	1	1	1	0	1	1	1	1	1	0	0	1	1	0	1	1	1	1	0	1	1	1	0	1	1	0	0	1	1	0	1	1	1	1
g5578	0	0	0	0	0	0	0	1	0	0	0	1	0	0	0	0	0	0	0	0	0	0	0	0	0	0	0	0	0	0	0	0	0	0	0	0	0	0	1	0	0	0	0	0	0	0	0	0	0
g5594	1	1	1	1	1	0	1	1	0	1	1	1	1	1	0	1	1	1	1	1	1	1	1	1	1	0	1	1	1	1	0	1	1	0	1	1	1	1	1	1	0	1	1	1	1	1	1	1	1
g5596	1	1	1	1	1	1	1	1	1	1	1	1	1	1	1	1	1	1	1	1	1	1	1	1	1	1	1	1	1	1	1	1	1	1	1	1	1	1	1	1	1	1	1	1	1	1	1	1	1
g5599	1	1	1	1	1	1	1	1	1	1	1	1	1	1	0	1	1	1	0	1	1	1	1	1	0	0	1	1	1	1	0	1	1	0	1	0	1	0	1	1	0	1	1	1	1	0	1	1	1
g5614	0	1	1	1	1	1	1	1	1	1	1	1	1	1	0	1	1	1	1	1	1	1	1	1	1	1	1	1	1	1	1	1	1	1	1	1	1	1	1	1	0	1	1	1	1	1	1	1	1
g5620	1	1	1	1	1	1	1	1	1	1	1	1	1	1	1	1	1	1	1	1	1	1	1	1	0	0	1	1	0	1	0	1	1	1	1	1	1	1	1	1	0	1	1	1	1	1	1	1	1
g5634	1	1	1	1	1	0	1	1	0	1	1	1	0	1	1	1	1	0	0	1	1	1	0	1	0	0	0	1	0	1	0	1	0	0	1	1	1	0	1	1	0	1	1	1	0	0	1	0	0
g5639	1	1	1	1	1	1	1	1	0	1	1	1	0	1	0	1	1	1	1	1	1	1	1	1	0	0	1	1	0	1	1	1	0	0	1	1	1	1	1	1	0	1	1	1	1	1	1	1	1
g5642	0	0	0	0	0	0	0	0	0	0	0	0	0	0	0	0	0	0	0	0	0	0	0	0	0	0	0	0	0	0	0	0	0	0	0	0	0	0	1	0	0	0	0	0	0	0	0	0	0
g5644	1	1	1	1	1	1	1	1	1	1	1	1	1	1	0	1	1	1	1	1	1	1	1	1	0	0	1	1	0	1	0	1	1	0	1	0	1	1	1	1	0	0	1	1	1	0	1	1	1
g5656	0	0	0	0	0	0	0	0	0	0	0	0	0	0	0	0	0	0	0	0	0	0	0	0	0	0	0	0	0	0	0	0	0	0	0	0	0	0	0	0	0	0	0	0	0	0	0	0	0
g5664	1	1	1	1	1	0	1	1	1	1	1	1	1	1	0	1	1	1	0	1	1	1	0	1	1	0	1	1	1	1	0	1	1	0	1	1	1	1	1	1	0	1	1	1	1	1	1	1	1
g5670	1	1	1	1	1	1	1	1	0	1	1	1	1	1	0	1	1	0	0	1	1	1	0	1	0	0	0	1	0	1	0	1	0	0	1	0	0	0	1	1	0	1	1	1	1	0	1	0	0
g5699	1	1	1	1	1	0	1	1	0	1	1	1	1	1	1	1	1	0	0	1	1	1	1	1	0	0	0	1	0	1	0	1	1	0	1	0	1	0	1	1	0	0	1	1	0	0	1	0	0
g5702	1	1	1	1	1	1	1	1	1	1	1	1	1	1	0	1	1	1	1	1	1	1	1	1	0	0	1	1	1	1	0	1	0	0	1	1	1	1	1	1	0	1	1	1	1	1	1	1	1
g5703	1	1	1	1	1	0	0	1	0	0	0	1	0	0	0	0	1	0	0	1	1	1	0	1	0	0	0	1	0	0	0	1	0	0	0	0	0	0	0	0	0	0	1	1	0	0	1	0	0
g5716	1	1	1	1	1	1	0	1	1	1	0	1	0	0	0	1	0	0	0	1	0	1	0	1	0	0	0	0	0	0	0	1	0	0	1	0	1	0	1	1	0	0	1	1	0	0	1	0	0
g5721	1	1	1	1	1	0	1	1	1	1	1	1	1	1	0	1	1	1	1	1	1	1	1	1	0	0	1	1	1	1	0	1	0	1	1	0	1	1	1	1	0	1	1	1	1	1	1	1	1
g5733	0	0	0	0	0	0	0	1	0	0	0	0	0	0	0	0	0	0	0	0	0	0	0	0	0	0	0	0	0	0	0	0	0	0	0	0	0	0	0	0	0	0	0	0	0	0	0	0	0
g5744	1	1	1	1	1	0	0	1	0	1	1	1	0	0	0	1	1	0	0	0	1	1	0	0	0	0	0	1	0	1	0	1	0	0	0	0	0	0	1	0	0	0	1	1	0	0	1	0	0
g5770	1	1	1	1	1	0	0	1	0	1	1	1	1	0	0	0	1	0	0	1	1	1	0	1	0	0	1	1	0	0	0	1	1	0	1	0	1	0	1	1	0	0	1	1	0	1	1	0	0
g5772	1	1	1	1	1	0	1	1	0	0	1	1	1	1	0	1	1	1	0	1	1	1	0	1	0	0	0	1	0	1	0	1	0	0	1	0	0	0	1	0	0	1	1	1	0	0	1	0	0
g5791	1	1	1	1	1	0	1	1	0	1	1	1	0	0	0	1	1	0	0	0	1	1	0	1	0	0	0	1	0	0	0	1	0	0	1	0	1	0	1	1	0	1	1	1	0	0	1	0	0
g5815	1	1	1	1	1	0	1	1	0	1	1	1	0	0	0	1	1	0	0	1	1	1	0	1	0	0	0	1	1	1	0	1	0	0	1	0	1	1	1	1	0	1	1	1	0	1	1	0	0
g5816	1	1	1	1	1	1	1	1	1	1	1	1	0	1	0	1	1	1	0	1	1	1	1	1	1	0	1	1	1	1	0	1	1	0	1	1	1	1	1	1	0	1	1	1	1	0	1	1	1
g5821	1	1	1	1	1	1	1	1	0	1	1	1	1	1	0	1	1	1	0	1	1	1	1	1	0	0	1	1	1	1	0	1	1	0	1	0	1	1	1	0	0	0	1	1	1	1	1	0	1
g5822	1	1	1	1	1	0	0	1	0	0	1	1	0	1	0	0	1	0	0	1	1	1	0	1	0	0	1	1	0	1	0	1	0	0	0	0	1	0	1	1	0	0	1	1	0	1	1	1	0
g5840	1	1	1	1	1	1	1	1	1	1	1	1	1	1	0	1	1	1	0	1	1	1	1	1	1	0	1	1	1	1	0	1	1	1	1	1	1	1	1	1	1	1	1	1	1	1	1	0	0
g5842	1	1	1	1	1	0	1	1	0	1	1	1	0	1	0	1	1	1	0	1	1	1	0	1	0	0	1	1	0	1	1	1	0	0	1	1	1	1	1	1	0	0	1	1	1	0	1	1	1
g5843	1	1	1	1	1	0	1	1	0	1	1	1	1	1	0	1	1	0	1	1	0	1	0	1	0	0	0	1	1	1	0	1	0	0	1	1	0	0	1	1	0	0	1	1	0	1	1	1	1
g5849	1	1	1	1	1	0	0	1	0	0	1	1	0	0	0	0	1	0	0	1	1	1	0	1	1	0	0	1	0	0	0	1	0	0	1	0	0	0	1	0	0	0	1	1	0	1	1	0	0
g5857	1	1	1	1	1	0	1	1	1	1	1	1	0	1	0	1	1	1	0	1	1	1	0	1	0	0	1	1	0	1	0	1	0	0	1	1	1	1	1	1	0	1	1	1	1	0	1	1	0
g5858	1	1	1	1	1	0	1	1	1	1	1	1	1	1	0	1	0	1	0	1	1	1	1	1	0	0	1	1	0	1	0	1	1	1	1	1	1	1	1	1	0	1	1	1	0	1	1	1	1
g5865	1	1	1	1	1	0	1	1	1	1	1	1	1	0	0	1	1	1	0	1	1	1	1	1	1	0	1	1	1	1	1	1	0	1	1	1	1	1	1	1	0	0	1	1	0	1	1	1	1
g5866	1	1	1	1	1	0	0	1	0	0	1	0	0	1	0	1	1	0	0	1	1	0	0	0	0	0	0	1	0	0	0	1	0	0	1	0	0	0	1	0	0	0	1	1	0	0	1	0	1
g5870	1	1	1	1	1	0	1	1	0	1	1	1	0	1	0	1	1	0	0	1	1	1	0	1	1	0	1	1	0	1	0	1	0	0	0	0	1	0	1	1	0	0	1	1	0	0	1	0	0
g5894	1	0	1	1	0	0	0	0	0	1	1	0	0	0	0	0	1	0	0	0	0	1	0	0	0	0	0	1	0	0	0	0	0	0	0	0	0	0	1	0	0	0	0	0	0	0	1	0	0
g5899	1	1	1	1	1	1	1	1	1	1	1	1	1	1	0	1	1	1	1	1	1	1	1	1	0	0	1	1	1	1	1	1	1	1	1	0	1	1	1	1	0	1	1	1	1	1	1	1	1
g5918	1	1	1	1	1	0	0	1	0	0	1	0	0	0	0	0	1	0	0	1	0	1	0	1	0	0	0	0	0	1	0	1	0	0	0	0	0	0	1	0	0	0	1	0	1	0	1	0	0
g5921	1	1	1	1	1	1	1	1	1	1	1	1	1	1	1	1	1	1	1	1	1	1	1	1	1	0	1	1	1	1	1	1	1	1	1	1	1	1	1	1	1	0	1	1	1	1	1	1	1
g5922	1	1	1	1	1	0	1	1	0	1	1	1	0	1	0	1	1	1	0	1	1	1	0	1	1	0	1	1	0	1	0	1	0	0	1	1	1	1	1	1	0	1	1	1	1	1	1	1	1
g5926	0	0	1	1	1	0	1	1	0	1	1	1	1	0	0	1	1	1	0	1	1	1	0	1	0	0	1	1	0	1	0	1	0	0	1	0	1	0	1	1	0	1	1	1	1	0	1	0	0
g5933	1	1	1	1	1	1	1	1	1	1	1	1	1	1	0	1	1	1	1	1	1	1	1	1	1	0	1	1	0	1	0	1	0	0	1	1	1	1	1	1	0	1	1	1	1	1	1	1	0
g5936	1	1	1	1	1	0	0	1	0	0	1	1	1	0	0	0	1	0	0	0	1	1	0	1	0	0	0	1	1	0	0	1	0	0	0	1	0	0	1	0	0	1	1	1	0	0	1	0	0
g5941	1	1	1	1	1	0	1	1	1	1	1	1	1	0	0	0	1	0	0	1	1	1	1	1	0	0	1	1	0	0	0	0	1	0	1	0	0	0	1	1	0	0	1	1	0	0	1	0	0
g5943	1	1	1	1	1	0	1	1	1	1	1	1	1	0	1	1	1	1	0	1	1	1	0	1	0	0	0	1	0	1	0	1	0	0	0	0	1	1	1	1	0	0	1	1	1	0	1	0	0
g5944	1	1	1	1	1	0	1	1	0	1	1	1	1	1	0	1	1	1	0	1	1	1	0	1	0	0	0	1	0	1	0	1	0	0	1	1	1	1	1	1	0	0	1	1	0	0	1	0	0
g5945	1	1	1	1	1	0	0	1	0	1	1	1	1	0	0	1	1	0	0	1	1	1	0	1	0	0	0	1	0	1	0	1	0	0	0	0	1	0	1	0	0	0	1	1	1	0	1	0	0
g5949	1	1	1	1	1	0	1	1	1	1	1	1	1	0	0	1	1	1	1	1	1	0	1	1	1	0	0	1	0	1	0	1	1	1	1	1	1	0	1	1	0	1	0	1	1	0	1	1	0
g5950	1	1	1	1	1	1	1	1	0	1	1	1	1	1	0	1	1	0	0	1	1	1	0	1	0	0	0	1	0	1	0	1	0	0	1	1	1	0	1	1	0	0	1	1	0	1	1	0	0
g5960	1	1	1	1	1	0	1	1	0	1	1	1	0	1	0	1	1	1	0	1	1	1	0	1	0	0	0	1	0	1	0	1	1	0	1	0	1	0	1	0	0	0	1	1	0	1	1	0	0
g5968	1	1	1	1	1	0	0	0	0	0	0	0	0	0	0	0	1	0	0	0	1	1	0	0	0	0	0	1	0	0	0	1	0	0	0	0	0	0	1	0	0	0	0	0	0	0	1	0	0
g5974	1	1	1	1	1	0	1	1	0	0	0	0	0	0	0	0	1	0	0	1	1	1	0	1	0	0	0	1	0	0	0	1	0	0	0	0	0	0	1	0	0	0	1	0	0	0	1	0	1
g5977	1	0	1	1	1	1	1	1	0	1	1	1	1	1	0	1	1	1	0	1	1	1	1	1	1	0	1	1	1	1	0	1	0	0	1	1	1	1	1	1	0	1	1	1	1	0	1	0	0
g5980	1	1	1	1	1	0	0	1	0	1	1	1	1	1	0	1	1	1	0	1	1	1	0	1	0	0	1	1	0	1	0	1	0	0	1	1	1	0	1	1	0	0	1	1	1	1	1	0	1
g5981	1	1	1	1	1	0	1	1	0	1	1	1	1	0	0	1	1	0	0	1	1	1	0	1	0	0	0	1	0	1	0	1	0	0	0	0	1	0	1	1	0	1	1	1	1	0	1	1	0
g5990	1	1	1	1	1	0	0	1	0	0	0	0	0	0	0	0	1	0	0	0	1	1	0	0	0	0	0	1	0	1	0	0	0	0	0	0	0	0	1	0	0	0	0	1	0	0	0	0	0
g6000	1	1	1	1	1	0	1	0	0	1	1	1	1	1	0	1	1	1	0	1	1	1	1	1	0	1	1	1	0	1	0	1	1	0	1	0	1	0	1	0	0	1	1	1	0	1	1	0	1
g6003	1	1	1	1	1	0	1	1	1	1	1	1	0	1	0	1	1	0	0	1	1	1	0	1	0	0	1	1	0	0	0	1	0	1	1	0	1	0	1	1	0	1	1	1	1	1	1	0	0
g6004	1	1	1	1	1	1	1	1	1	1	1	1	1	1	1	1	1	1	1	1	1	1	1	1	1	0	1	1	0	1	0	1	1	1	1	0	1	1	1	1	0	1	1	1	0	0	1	1	1
g6016	1	1	1	1	1	1	1	1	1	1	1	1	1	1	0	1	1	1	1	1	1	1	1	1	1	0	1	1	1	1	0	1	1	1	1	1	1	1	1	1	1	1	1	1	1	1	1	1	1
g6026	1	1	1	1	1	0	0	1	0	1	1	1	1	0	0	0	1	0	0	1	1	1	1	1	0	0	0	1	0	1	0	1	0	0	0	0	0	0	1	0	0	0	1	1	0	0	1	0	0
g6029	1	1	1	1	1	0	0	1	0	0	1	1	0	0	0	0	1	0	0	0	1	1	0	1	0	0	1	1	0	0	0	0	0	0	0	0	1	0	1	0	0	0	1	1	0	0	1	0	0
g6034	1	1	1	1	1	0	1	1	1	1	1	1	1	1	0	1	1	0	0	1	1	1	0	1	0	0	0	1	1	1	0	1	1	0	1	1	1	0	1	1	0	0	1	1	1	1	1	0	0
g6036	1	1	1	1	1	0	1	1	1	1	1	1	0	1	0	0	1	1	0	1	1	1	0	1	0	0	1	1	0	1	0	1	0	0	0	0	1	0	1	1	0	0	1	1	1	1	1	0	0
g6038	1	1	1	1	1	1	1	1	1	1	1	1	0	1	0	1	1	1	0	1	1	1	0	1	0	0	1	1	0	1	0	1	1	1	1	1	1	1	1	1	0	1	1	1	1	1	1	0	1
g6041	1	1	1	1	1	0	1	1	1	1	1	1	1	1	0	1	1	1	1	1	1	1	0	1	1	0	0	1	1	1	0	1	1	0	1	1	1	1	1	1	0	1	1	1	1	1	1	1	0
g6048	1	1	1	1	1	0	1	1	0	1	1	1	0	1	0	1	1	1	0	1	1	1	0	1	0	0	1	1	0	0	0	1	0	0	1	0	0	0	1	0	0	1	1	1	1	0	1	0	0
g6050	1	1	1	1	1	0	1	1	0	1	1	1	1	1	0	0	1	0	0	1	1	1	0	1	0	0	1	1	0	1	0	1	0	0	1	0	1	1	1	1	0	1	1	1	0	0	1	0	0
g6056	1	1	1	1	1	0	0	1	0	0	1	1	0	0	0	1	1	0	0	1	1	1	0	1	0	0	0	1	0	1	0	1	0	0	0	0	1	0	1	0	0	0	1	1	1	0	1	1	0
g6064	1	1	1	1	1	1	0	1	0	0	0	0	1	0	0	0	1	1	0	1	1	1	0	1	0	0	0	0	0	1	0	0	0	0	1	0	1	0	1	1	0	1	1	1	0	0	1	0	0
g6072	1	1	1	1	1	0	0	1	0	1	1	1	1	0	0	0	1	0	0	1	1	1	0	1	0	0	0	1	0	1	0	1	0	0	1	0	1	0	1	0	0	0	1	1	0	0	1	0	0
g6098	1	1	1	1	1	1	1	1	1	1	1	1	1	1	0	1	1	1	0	1	1	1	1	1	1	0	1	1	0	1	0	1	0	1	1	1	1	1	1	1	0	1	1	1	1	1	1	1	1
g6114	1	1	1	1	1	0	1	1	0	1	1	1	1	1	0	1	1	1	0	1	1	1	0	1	1	0	0	1	0	0	0	1	0	0	1	0	1	0	1	1	0	0	1	1	0	0	1	0	1
g6119	1	1	1	1	1	1	1	1	1	1	1	1	1	1	0	1	1	1	1	1	1	1	1	1	1	0	1	1	1	1	1	1	1	1	1	1	1	1	1	1	1	1	1	1	1	1	1	1	0
g6128	1	1	1	1	1	0	1	1	1	1	0	1	0	0	0	0	1	0	0	0	1	1	0	1	0	0	0	1	1	1	0	1	0	0	1	1	1	0	1	0	0	0	1	1	0	0	1	0	0
g6130	1	1	1	1	1	0	0	1	0	0	1	1	1	0	0	1	1	0	0	1	1	1	0	1	0	0	0	1	0	1	0	0	0	0	0	0	0	0	1	1	0	0	1	1	1	0	1	1	0
g6139	1	1	1	1	1	0	1	1	0	1	1	1	1	1	0	1	1	1	0	1	1	1	1	1	0	0	1	1	1	1	0	1	0	1	1	1	1	0	1	1	0	1	1	1	1	1	1	1	1
g6148	1	1	1	1	1	0	0	1	0	1	0	1	0	0	0	1	1	0	1	1	1	1	0	1	0	0	1	1	0	1	0	1	0	0	0	0	1	1	1	0	0	0	1	1	0	0	1	0	1
g6150	1	0	1	1	1	0	0	1	0	0	0	0	0	0	0	0	1	0	0	0	0	0	0	0	0	0	0	0	0	0	0	0	0	0	0	0	0	0	1	0	0	0	0	1	0	0	1	0	0
g6164	1	1	1	1	1	0	0	1	0	0	1	1	1	0	0	0	1	1	0	1	1	1	0	1	0	0	0	1	0	1	0	1	1	0	1	0	0	1	1	0	0	0	1	1	0	0	1	0	0
g6175	1	1	1	1	1	0	0	1	0	1	1	1	0	0	0	1	1	0	0	1	1	1	0	1	0	0	0	1	0	1	0	1	0	0	1	0	1	0	1	1	0	0	1	1	0	0	1	0	0
g6176	1	1	1	1	1	0	1	1	0	1	1	1	1	1	0	1	1	1	0	1	1	1	1	1	0	0	1	1	1	1	0	1	0	0	1	1	1	0	1	0	0	1	1	1	1	1	1	1	1
g6198	1	1	1	1	1	0	1	1	1	1	1	1	0	0	0	1	1	1	0	1	1	1	0	1	0	0	0	1	0	0	0	1	1	0	1	1	1	0	0	0	1	0	1	1	0	0	1	0	0
g6216	1	1	1	1	1	0	1	1	1	1	1	1	0	1	0	1	1	1	0	1	1	1	1	1	0	0	1	1	0	1	0	1	0	1	1	1	1	0	1	1	0	0	1	1	1	1	1	0	0
g6226	1	1	1	1	1	1	1	1	0	1	1	1	1	1	1	1	1	1	0	1	1	1	0	1	0	0	1	1	0	1	0	1	0	0	1	1	1	1	1	1	0	1	1	1	0	1	1	1	0
g6227	1	1	1	1	1	0	1	1	0	0	1	0	0	0	0	0	1	0	0	1	1	1	0	1	0	0	0	1	0	1	0	1	0	0	0	0	1	0	1	0	0	0	1	0	0	0	1	0	0
g6238	1	1	1	1	1	0	1	1	1	1	1	1	1	1	0	1	1	0	0	1	1	1	0	1	0	0	1	1	0	1	0	1	0	0	1	0	1	0	1	0	0	1	1	1	1	0	1	1	1
g6258	1	1	1	1	1	1	1	1	0	1	1	1	1	1	0	1	1	1	1	1	1	1	1	1	0	0	0	1	0	0	0	1	0	0	1	0	1	1	1	1	0	1	1	1	1	0	1	1	0
g6265	1	1	1	1	1	0	0	1	0	0	1	1	0	0	0	1	1	0	0	0	1	1	0	1	0	0	0	1	0	0	0	1	0	0	0	0	0	0	1	0	0	0	1	0	0	0	1	0	0
g6270	1	1	1	1	1	0	1	1	0	1	1	1	0	1	0	1	1	1	0	1	1	1	0	1	0	0	0	1	0	1	0	1	0	0	0	1	1	0	1	1	0	1	1	1	1	0	1	0	0
g6274	1	1	1	1	1	0	1	1	0	1	1	1	1	0	0	1	1	0	0	1	1	1	0	1	0	0	0	1	0	1	0	1	0	0	1	0	1	0	1	1	0	0	1	1	0	0	1	0	0
g6282	1	1	1	1	1	0	0	1	0	1	1	1	0	0	0	1	1	0	0	1	1	1	0	1	0	0	0	1	0	1	0	1	0	0	0	0	1	0	1	1	0	0	1	1	0	0	1	0	0
g6295	1	1	1	1	1	0	1	1	1	1	1	1	1	1	0	1	1	1	1	1	1	1	1	1	0	0	1	1	1	1	1	1	1	1	1	1	1	1	1	1	1	1	1	1	1	1	1	1	1
g6298	1	1	1	1	1	0	1	1	0	1	1	1	1	1	0	1	1	1	1	1	1	1	1	1	0	0	0	1	0	1	0	1	1	0	1	1	1	0	1	1	0	1	1	1	0	0	1	1	1
g6299	1	1	1	1	1	0	0	1	0	0	1	0	0	0	0	0	1	0	0	1	1	1	0	1	0	0	0	1	0	1	0	0	0	0	0	1	1	0	1	0	0	0	1	1	0	0	1	0	0
g6303	1	1	1	1	1	1	1	1	1	1	1	1	1	1	0	1	1	1	1	1	1	1	1	1	1	0	1	1	1	1	1	1	0	1	1	1	1	1	1	1	1	1	1	1	1	1	1	1	1
g6318	1	1	1	1	1	0	0	1	0	1	1	1	0	0	0	1	1	1	0	1	1	1	0	1	0	1	1	1	0	1	0	1	0	0	1	0	1	1	1	1	0	1	1	1	0	0	1	0	0
g6320	1	1	1	1	1	0	1	1	1	1	1	1	0	1	0	1	1	1	1	1	1	1	1	1	0	0	1	1	1	1	0	1	1	1	1	1	1	1	1	1	1	1	1	1	1	1	1	1	1
g6363	1	1	1	1	1	0	1	1	0	1	1	1	1	1	0	1	1	0	0	1	1	1	0	1	0	0	1	1	0	1	0	1	0	0	1	1	1	1	1	1	0	1	1	1	0	1	1	0	0
g6366	1	1	1	1	1	0	1	1	1	1	1	1	0	0	0	1	1	1	0	1	0	1	0	1	0	0	1	1	0	1	0	1	1	1	1	1	1	1	1	1	0	0	1	1	0	0	1	0	0
g6373	1	1	1	1	1	0	1	1	1	1	1	1	1	1	0	1	1	1	1	1	1	1	0	1	1	0	0	1	0	1	1	1	0	0	1	1	1	1	1	1	0	1	1	1	1	0	1	1	1
g6376	1	1	1	1	1	1	1	1	1	1	1	1	1	1	0	1	1	1	0	1	1	1	0	1	0	0	1	1	0	1	0	1	0	0	1	1	1	0	1	1	1	1	1	1	1	1	1	0	0
g6378	1	1	1	1	1	0	0	1	0	1	1	0	1	0	0	0	1	1	0	1	0	1	0	0	0	0	0	1	0	1	0	1	0	0	0	0	0	0	1	0	0	0	1	1	0	0	1	0	0
g6379	1	0	0	1	1	0	0	1	0	0	0	0	0	0	0	0	1	0	0	0	0	1	0	0	0	0	0	0	0	0	0	0	0	0	0	0	0	0	1	0	0	0	1	0	0	0	1	0	0
g6383	1	1	1	1	1	1	1	1	1	1	0	1	1	0	0	1	1	0	0	1	1	1	1	1	0	0	1	1	0	1	0	1	1	1	1	1	1	0	1	1	1	1	1	1	1	0	1	1	0
g6384	1	1	1	1	1	0	1	1	0	1	1	1	1	1	0	1	1	0	1	1	1	1	1	1	0	0	1	1	0	1	0	1	0	0	1	1	1	1	1	1	0	0	1	1	1	0	1	0	0
g6387	1	1	1	1	1	0	0	1	0	1	1	1	0	0	0	1	1	0	0	1	1	1	0	1	0	0	0	1	0	1	0	1	0	0	0	0	1	0	1	0	0	0	1	1	1	0	1	0	0
g6389	1	1	1	1	1	0	0	1	0	1	1	1	1	1	0	1	1	1	0	1	1	1	0	1	1	0	1	1	0	1	0	1	1	0	0	0	1	0	1	1	0	0	1	1	0	1	1	0	0
g6393	1	1	1	1	1	0	1	1	0	1	1	1	0	1	0	1	1	1	0	1	1	1	1	1	0	0	0	1	0	1	0	1	0	1	1	0	1	1	1	1	0	0	1	1	1	1	1	0	0
g6398	1	1	1	1	1	0	1	1	0	0	0	1	0	0	0	0	1	0	0	0	1	1	0	1	0	0	0	1	0	1	0	1	0	0	0	0	0	0	1	0	0	0	1	1	0	0	1	0	0
g6404	1	1	1	1	1	0	0	0	0	1	1	0	0	0	0	0	1	0	0	0	0	1	0	0	0	0	0	1	0	1	0	0	0	0	0	0	1	0	1	0	0	0	0	1	0	0	1	0	1
g6405	1	1	1	1	1	1	1	1	1	1	1	1	1	1	1	1	1	1	0	1	1	1	0	1	0	1	1	1	0	1	0	1	0	1	1	1	1	1	1	1	0	1	1	1	1	0	1	1	1
g6406	1	1	1	1	1	0	1	1	0	1	1	1	1	1	0	1	1	1	0	1	1	1	0	1	0	0	1	1	1	1	0	1	0	0	1	0	1	0	1	1	1	1	1	1	1	1	1	0	0
g6407	1	0	0	1	0	0	0	0	0	0	0	0	0	0	0	0	1	0	0	1	0	0	0	0	0	0	0	0	0	0	0	0	0	0	0	0	0	0	1	0	0	0	0	0	0	0	0	0	0
g6412	1	1	1	1	0	0	1	1	0	1	1	1	1	0	0	1	1	0	0	1	1	1	1	1	0	0	0	1	0	1	0	1	0	0	1	0	1	1	0	1	0	0	1	1	1	0	1	1	0
g6420	1	1	1	1	1	1	1	1	1	1	1	1	1	1	1	1	1	1	1	1	1	1	1	1	1	0	1	1	0	1	1	1	1	1	1	1	1	1	1	1	1	1	1	1	1	1	1	1	1
g6430	0	0	0	1	1	0	0	1	0	0	0	0	0	0	0	0	0	0	0	0	0	0	0	0	0	0	0	0	0	1	0	0	0	0	0	0	0	0	1	0	0	0	1	0	0	0	0	0	0
g6432	1	1	1	1	1	0	1	1	1	0	1	1	1	0	0	1	1	0	0	1	1	1	0	1	0	0	1	1	0	1	0	1	0	0	1	0	0	0	1	1	0	0	1	1	0	0	1	0	0
g6439	1	1	1	1	1	1	1	1	1	1	1	1	0	0	0	1	1	0	0	1	1	1	0	1	0	0	0	1	0	1	0	1	0	0	1	1	1	0	1	1	0	0	1	1	1	0	1	0	1
g6448	0	0	0	1	0	0	0	0	0	0	0	0	0	0	0	0	1	0	0	0	0	0	0	0	0	0	0	0	0	0	0	0	0	0	0	0	0	0	1	0	0	0	0	0	0	0	0	0	0
g6450	1	1	1	1	1	1	1	1	1	1	1	1	1	1	0	1	1	1	0	1	1	1	1	1	1	0	1	1	1	1	0	1	1	0	1	1	1	1	1	1	0	1	1	1	1	1	1	1	1
g6454	1	1	1	1	1	0	1	1	0	1	1	1	0	1	0	1	1	1	1	1	1	1	1	1	0	0	1	1	0	1	0	1	0	0	1	1	1	1	1	1	0	1	1	1	1	0	1	0	1
g6457	1	1	1	1	1	0	1	1	0	0	1	0	0	1	0	0	1	0	0	1	1	1	0	1	0	0	0	1	0	0	0	1	0	0	1	0	1	0	1	1	0	0	1	1	0	0	1	0	0
g6458	1	1	1	1	1	0	0	1	0	0	0	1	0	0	0	0	1	0	0	1	1	1	0	1	0	0	0	1	0	0	0	1	0	0	0	0	0	0	1	0	0	0	1	1	0	0	1	0	0
g6459	1	1	1	1	1	0	1	1	0	1	1	1	0	1	0	1	1	0	0	1	1	1	0	1	0	0	1	1	0	1	0	1	0	0	1	0	1	0	1	0	0	1	1	1	0	0	1	0	1
g6460	1	1	1	1	1	0	1	1	1	1	1	1	1	1	0	1	1	1	1	1	1	1	0	1	1	0	1	1	0	1	0	1	1	1	1	0	1	1	1	1	0	1	1	1	1	1	1	1	1
g6483	1	1	1	1	1	0	0	0	0	1	1	1	0	0	0	1	1	0	0	1	1	1	0	1	0	0	0	1	0	0	0	1	0	0	0	0	0	0	1	0	0	0	1	1	1	0	1	0	0
g6487	1	1	1	1	1	1	1	1	0	0	1	1	1	0	0	1	1	1	0	1	1	1	0	1	0	0	1	1	0	1	0	1	0	0	1	1	1	1	1	1	0	1	1	1	1	0	1	1	0
g6488	1	1	1	1	1	1	1	1	0	1	1	1	1	0	0	1	1	1	0	1	1	1	0	1	0	0	0	1	0	1	0	1	0	1	1	0	1	0	0	1	0	1	1	1	1	1	1	1	0
g6492	1	1	1	1	1	1	1	1	1	1	1	1	1	1	1	1	1	1	1	1	1	1	1	1	1	0	1	1	1	1	0	1	0	0	1	0	1	1	1	1	1	1	1	1	1	1	1	1	1
g6494	1	1	1	1	1	0	1	1	1	1	1	1	1	1	0	1	1	1	0	1	0	1	0	1	0	0	0	1	0	1	0	1	0	0	1	1	1	1	1	1	0	1	1	1	0	1	1	0	1
g6496	1	1	1	1	1	0	1	1	0	1	1	1	1	0	0	0	1	0	0	1	1	1	0	1	0	0	0	1	0	1	0	1	0	0	0	1	1	0	1	0	0	0	1	1	0	0	1	0	0
g6500	1	1	1	1	1	0	1	1	0	1	1	1	1	1	0	1	1	0	0	1	1	1	1	1	0	0	0	1	0	1	0	1	0	0	1	0	1	0	1	1	0	1	1	1	1	0	1	1	1
g6506	1	1	1	0	1	0	1	1	0	1	1	1	1	1	0	1	1	1	0	1	1	1	0	1	0	0	1	1	0	1	0	1	1	0	1	1	1	0	1	1	0	1	1	1	1	0	1	0	0
g6507	1	1	1	1	1	0	1	1	0	1	1	1	0	0	0	1	1	0	0	1	1	1	0	1	0	0	1	1	0	1	0	1	1	0	0	1	1	0	1	0	0	0	1	1	1	0	1	0	0
g6514	0	0	0	0	0	0	0	0	0	0	0	0	0	0	0	0	0	0	0	0	0	0	0	0	0	0	0	0	0	0	0	0	0	0	0	0	0	0	0	0	0	0	0	0	0	0	0	0	0
g6526	1	1	0	0	1	0	0	1	0	0	1	0	0	0	0	0	1	0	0	1	1	1	0	1	0	0	0	1	0	0	0	0	0	0	0	0	0	0	1	0	0	0	1	0	0	0	1	0	0
g6527	1	1	1	1	1	0	1	1	1	1	1	1	1	1	0	1	1	1	0	1	1	1	1	1	0	0	0	1	0	1	0	1	0	0	1	0	1	0	1	1	0	1	1	1	1	0	1	1	1
g6528	1	1	1	1	1	0	1	1	0	0	1	1	0	1	0	0	1	0	0	1	1	1	0	1	0	0	0	1	0	1	0	1	0	0	1	0	1	0	1	1	0	0	1	1	1	0	1	1	0
g6531	0	0	1	0	0	0	0	0	0	0	0	0	0	0	0	0	0	0	0	0	0	0	0	0	0	0	0	0	0	0	0	0	0	0	0	0	0	0	1	0	0	0	0	0	0	0	0	0	0
g6532	1	1	1	1	0	1	1	1	1	1	1	1	0	1	0	1	1	1	1	1	1	1	1	1	1	0	1	1	1	1	1	1	1	1	1	1	1	0	1	1	1	1	1	1	1	1	1	1	1
g6533	1	1	1	1	1	1	1	1	1	1	1	1	1	1	0	1	1	1	0	1	1	1	1	1	1	0	1	1	0	1	0	1	1	0	0	1	1	1	1	1	0	1	1	1	1	1	1	1	1
g6538	1	1	1	1	1	0	1	1	1	1	1	1	0	1	0	0	1	1	0	1	1	1	0	1	0	0	1	1	0	1	0	1	0	0	1	1	1	0	1	1	0	1	1	1	1	1	1	1	1
g6540	1	1	1	1	1	0	1	1	0	1	1	1	0	1	0	1	1	0	0	1	1	1	1	1	0	0	1	1	0	1	0	1	0	1	1	0	1	1	1	1	0	1	0	1	1	0	1	1	1
g6544	1	1	1	1	1	1	1	1	1	1	1	1	1	1	1	1	1	1	1	1	1	1	1	1	1	1	1	1	1	1	1	1	1	1	1	1	1	1	1	1	1	1	1	1	1	1	1	1	1
g6550	1	1	1	1	1	0	1	1	0	0	1	1	0	0	0	0	1	1	0	1	1	1	0	1	0	0	1	1	0	1	0	1	0	0	1	0	0	0	1	1	0	1	1	1	1	0	1	0	0
g6552	1	1	1	1	1	0	0	1	0	1	1	1	0	1	0	1	1	0	0	1	1	1	0	1	0	0	1	1	0	1	0	1	0	0	1	1	1	0	1	0	0	0	1	1	0	0	1	0	0
g6557	1	1	1	1	1	0	1	1	0	1	1	1	0	1	0	1	1	1	0	1	1	1	0	1	0	0	1	1	0	1	0	1	0	1	1	0	1	0	1	1	0	1	1	1	0	0	1	0	1
g6559	1	1	1	1	1	0	1	1	0	1	1	1	1	1	0	1	1	1	0	1	1	1	1	1	0	0	1	1	0	1	0	1	0	0	1	1	1	1	1	1	0	1	1	1	1	0	1	1	1
g6563	1	1	1	1	1	1	1	1	1	1	1	1	1	1	0	1	1	1	1	0	1	0	0	1	0	0	0	1	0	1	0	1	0	0	1	1	1	1	1	1	0	1	1	1	1	0	1	1	0
g6565	0	0	0	1	0	0	0	0	0	0	0	0	0	0	0	0	1	0	0	0	0	0	0	0	0	0	0	0	0	0	0	0	0	0	0	0	0	0	1	0	0	0	0	0	0	0	0	0	0
g6570	1	1	1	1	1	0	0	0	0	0	1	1	0	0	0	0	1	0	0	0	0	1	0	1	0	0	0	1	0	0	0	0	0	0	0	0	0	0	0	0	0	0	0	0	0	0	1	0	0
g6572	1	1	1	1	1	0	0	1	1	1	1	1	1	0	0	0	1	1	0	1	1	1	0	1	0	0	0	1	0	1	0	1	0	0	1	0	1	1	1	1	0	1	1	1	1	0	1	0	0
g6601	1	1	1	1	1	0	1	1	0	1	1	1	0	0	0	1	1	1	0	1	1	0	0	1	0	0	1	1	0	1	0	1	0	0	0	0	0	1	1	0	0	0	1	1	0	0	1	1	0
g6631	1	1	1	1	1	0	0	1	0	0	1	0	0	1	0	0	1	0	0	0	0	1	0	1	0	0	0	1	0	0	0	0	0	0	0	0	0	0	1	0	0	0	1	1	0	0	1	0	0
g6636	1	1	1	1	1	0	1	1	0	1	0	1	1	0	0	1	1	1	0	1	1	1	0	1	0	0	0	1	0	1	0	1	1	0	1	0	1	0	1	0	0	1	1	1	0	0	1	0	0
g6639	1	1	1	1	1	0	1	1	1	1	1	1	1	1	0	1	1	1	0	1	1	1	0	1	0	0	1	1	1	1	0	1	0	0	1	0	1	0	1	1	0	1	1	1	1	1	1	0	0
g6641	1	1	1	1	1	0	1	1	0	1	1	1	0	1	1	1	1	1	1	1	1	1	1	1	1	0	0	1	0	1	0	1	0	1	1	0	1	1	1	1	0	1	1	1	1	1	1	1	1
g6649	1	1	1	1	1	0	1	1	0	1	1	1	0	1	0	1	1	0	1	1	1	1	0	1	0	0	1	1	0	1	0	1	0	0	1	1	1	0	1	0	0	0	1	1	1	1	1	0	0
g6652	1	1	1	1	1	0	1	1	1	1	1	1	0	1	0	1	1	1	0	1	1	1	0	1	0	0	1	1	0	1	0	1	0	0	1	0	1	0	1	1	0	1	1	1	1	0	1	0	1
g6660	1	1	1	1	1	0	1	1	0	1	1	0	0	0	0	0	1	0	0	1	1	1	0	1	0	0	0	1	0	1	0	1	0	0	0	0	1	0	1	0	0	0	1	1	0	0	1	0	0
g6667	1	1	1	1	1	1	1	1	1	1	1	1	1	1	0	1	1	1	0	1	1	1	0	1	0	0	1	1	0	1	0	1	0	0	1	1	1	1	1	1	0	0	1	1	1	1	1	1	1
g6679	1	1	1	1	1	0	1	1	0	1	1	1	1	1	0	0	1	1	0	1	1	1	0	1	1	0	0	1	0	1	0	0	0	0	0	1	1	0	1	1	1	1	1	1	0	0	1	0	1
g6685	1	1	1	1	1	0	1	1	1	1	1	1	0	1	0	1	1	1	0	1	1	1	0	1	0	0	0	1	0	1	1	1	0	0	1	0	1	0	1	1	0	1	1	1	0	0	1	1	1
g6689	1	1	1	1	1	1	1	1	0	1	1	1	1	1	0	1	1	1	0	1	1	1	1	1	0	0	1	1	0	1	0	1	1	0	1	1	1	1	1	1	0	1	1	1	1	1	1	1	0
g6705	0	0	0	0	0	0	0	0	0	0	0	0	0	0	0	0	1	0	0	0	0	0	0	0	0	0	0	0	0	0	0	0	0	0	0	0	0	0	1	0	0	0	0	0	0	0	0	0	0
g6713	1	1	1	1	1	0	0	1	0	0	1	1	1	0	0	0	1	0	0	1	1	1	0	1	0	0	1	1	0	1	0	0	1	0	0	0	1	1	1	1	0	1	1	1	0	0	1	0	0
g6717	1	1	1	1	1	1	1	1	1	1	1	1	1	1	0	1	1	1	1	1	1	1	1	1	0	1	1	1	1	1	1	1	1	1	1	1	1	1	1	1	1	1	1	1	1	1	1	1	1
g6732	0	0	0	1	0	0	0	1	0	0	0	0	0	0	0	1	1	0	0	0	0	0	0	1	0	0	0	1	0	0	0	0	0	0	0	0	0	0	1	0	0	0	0	0	0	0	1	0	0
g6733	1	1	1	1	1	0	1	1	1	1	1	1	1	1	0	1	1	1	0	1	1	1	1	1	0	0	0	1	0	1	0	1	0	0	1	1	1	1	1	1	0	1	1	1	1	0	1	0	1
g6738	1	1	1	1	1	0	0	1	0	0	0	0	0	0	0	0	0	0	0	1	1	1	0	0	0	0	0	1	0	0	0	1	0	0	0	0	1	0	1	0	0	0	1	1	0	0	1	0	0
g6746	0	0	0	0	0	0	0	0	0	0	0	0	0	0	0	0	1	0	0	0	0	0	0	0	0	0	0	0	0	0	0	0	0	0	0	0	0	0	0	0	0	0	0	0	0	0	0	0	0
g6779	1	1	1	1	1	0	1	1	0	1	1	1	0	1	0	1	1	1	0	1	1	1	1	1	1	0	1	1	0	1	0	1	0	0	1	0	1	0	1	1	0	1	1	1	1	1	1	1	0
g6780	1	1	1	1	1	0	0	1	0	1	1	1	0	1	0	1	1	0	0	1	1	1	0	1	0	0	0	1	0	1	0	1	0	0	1	1	1	0	1	0	0	0	1	1	1	0	1	0	0
g6782	1	1	1	1	1	0	1	1	0	1	1	1	0	1	0	1	1	1	1	1	1	1	1	1	0	0	1	1	0	1	0	1	0	0	1	0	1	1	1	1	0	1	1	1	0	0	1	1	1
g6785	1	1	1	1	1	0	0	1	0	1	1	1	0	1	0	1	1	1	1	1	1	1	0	1	0	0	1	1	0	1	0	1	0	0	1	0	0	0	1	1	0	0	1	1	0	0	0	0	0
g6791	1	1	1	1	1	0	1	1	1	1	1	1	1	1	0	1	1	1	0	1	1	1	1	1	0	0	1	1	1	1	0	1	1	1	1	0	1	1	1	1	1	1	1	1	1	1	1	0	1
g6792	1	1	1	1	1	0	1	1	0	1	1	1	0	1	0	1	1	1	1	1	1	1	0	1	0	1	1	1	0	1	0	1	0	0	1	1	1	0	1	1	0	1	1	1	1	0	1	0	1
g6797	1	1	1	1	1	1	1	1	1	1	1	1	0	1	0	1	1	1	1	1	1	1	1	1	1	0	1	1	1	0	0	1	0	1	1	0	1	1	1	1	0	1	1	1	1	1	1	1	1
g6825	1	1	1	1	1	0	1	1	1	1	1	1	1	1	0	1	1	1	0	1	1	1	0	1	0	0	0	1	0	1	0	1	0	0	0	1	1	0	1	1	0	1	1	1	1	0	1	0	1
g6848	0	0	0	1	0	0	0	0	0	0	0	0	0	0	0	0	0	0	0	0	0	0	0	0	0	0	0	0	0	0	0	0	0	0	0	0	0	0	1	0	0	0	0	0	0	0	0	0	0
g6854	1	1	1	1	1	0	0	1	0	0	0	0	0	0	0	0	1	0	0	0	1	1	0	0	0	0	0	1	0	1	0	1	0	0	0	0	0	0	1	0	0	0	1	0	0	0	1	0	0
g6859	1	1	1	1	1	0	1	1	0	1	1	1	1	1	0	1	1	0	1	1	1	1	0	1	0	0	1	1	0	1	0	1	0	0	0	1	1	0	1	0	0	0	1	1	0	1	1	1	0
g6860	1	1	1	1	1	0	1	1	0	1	1	1	1	1	0	1	1	1	0	1	1	1	1	1	1	0	0	1	0	1	0	1	1	0	1	1	1	1	1	1	0	1	1	1	1	0	1	1	1
g6864	1	1	1	1	1	0	0	1	0	0	0	0	0	0	0	0	1	0	0	0	1	1	0	1	0	0	0	1	0	0	0	1	0	1	0	0	0	0	1	0	0	0	1	1	0	0	1	0	0
g6865	1	1	1	1	1	0	1	1	0	0	1	1	1	1	0	1	1	1	0	1	1	1	0	1	1	0	1	1	0	1	0	1	0	0	1	0	1	1	1	0	0	1	1	1	1	0	1	1	1
g6875	1	1	1	1	1	0	1	1	0	1	1	1	1	1	0	1	1	1	1	1	1	1	0	1	1	0	1	1	1	1	1	1	0	0	1	0	1	1	1	1	0	1	1	1	1	1	1	1	1
g6882	1	1	1	1	1	1	1	1	1	1	1	1	1	1	0	1	1	1	1	1	1	1	0	1	0	0	1	1	0	1	0	1	0	0	1	0	1	1	1	1	0	0	1	1	0	1	1	1	1
g6883	1	1	1	1	1	0	1	1	1	1	1	1	0	1	0	1	1	1	0	1	1	1	0	1	0	0	1	1	1	1	0	1	1	0	1	0	1	1	1	1	0	1	1	1	1	1	1	1	1
g6886	0	0	0	0	1	0	0	0	0	0	0	0	0	0	0	0	0	0	0	0	0	0	0	0	0	0	0	0	0	0	0	0	0	0	0	0	0	0	1	0	0	0	0	0	0	0	0	0	0
g6893	1	1	1	1	1	0	0	1	0	1	1	1	0	0	0	1	1	1	0	1	1	1	0	1	0	0	1	1	0	1	0	1	0	0	0	1	1	0	1	1	0	0	1	0	1	1	1	0	0
g6909	1	1	1	1	1	0	1	1	0	1	1	1	0	1	0	1	1	0	0	1	1	1	0	1	0	0	1	1	0	1	0	1	0	0	1	0	1	1	1	0	0	0	1	1	1	0	1	0	0
g6913	1	1	1	1	1	1	1	1	0	1	1	1	1	1	0	1	1	1	1	1	1	1	1	1	0	0	1	1	0	1	0	1	1	0	1	1	1	1	1	1	0	1	1	1	1	1	1	1	0
g6914	1	1	1	0	1	1	1	1	1	1	1	1	1	1	0	1	1	1	0	1	1	1	1	1	1	0	1	1	0	1	0	1	1	1	1	1	1	1	1	1	1	1	1	1	1	1	1	1	1
g6924	1	1	1	1	1	0	1	1	0	1	1	1	0	1	0	1	1	1	0	1	1	1	0	1	1	0	1	1	0	1	0	1	0	0	1	1	1	1	1	1	0	1	1	1	1	1	1	1	0
g6933	1	1	1	1	1	0	0	1	1	1	1	1	1	1	0	1	1	1	0	1	1	1	0	1	0	0	1	1	0	1	0	1	1	0	1	0	1	1	1	1	0	1	1	1	0	1	1	1	1
g6946	1	1	1	1	1	0	0	1	0	1	1	1	0	1	0	1	1	1	0	1	1	1	0	1	0	0	0	1	0	1	0	1	0	0	1	0	1	0	1	0	0	0	1	1	1	0	1	0	0
g6947	1	1	1	1	1	1	1	1	1	1	1	1	1	1	1	1	1	1	1	1	1	1	1	1	1	1	1	1	1	1	1	1	1	1	1	1	1	1	1	1	1	1	1	1	1	1	1	1	1
g6954	1	1	1	1	1	0	1	1	0	1	1	1	1	0	0	1	1	0	0	1	1	1	0	1	0	0	1	1	0	1	0	1	0	1	1	0	1	1	1	1	0	1	1	1	1	0	1	0	1
g6958	1	0	1	1	1	0	0	1	0	0	0	0	0	0	0	0	1	0	0	1	0	0	0	0	0	0	0	0	0	0	0	0	0	0	0	0	0	0	1	0	0	0	0	0	0	0	0	0	0
g6961	1	1	1	1	1	1	1	1	1	1	1	1	0	1	0	1	1	1	0	1	1	1	0	1	0	0	1	1	0	1	0	1	1	1	1	1	1	1	1	1	0	1	1	1	0	0	1	0	1
g6962	1	1	1	1	1	0	1	1	0	1	1	1	0	0	0	1	1	1	0	1	1	1	0	1	0	0	0	1	0	1	0	1	0	0	1	0	1	0	1	0	0	1	1	1	0	0	1	0	0
g6968	1	1	1	1	1	0	1	1	0	1	1	1	1	1	0	1	1	1	0	1	1	1	1	1	0	0	1	1	0	1	0	1	0	0	1	0	1	1	1	1	0	1	1	1	1	1	1	1	0
g6969	1	0	1	1	1	0	0	0	0	0	0	0	1	0	0	0	1	0	0	0	1	0	0	0	0	0	0	0	0	1	0	0	0	0	0	0	0	0	1	0	0	0	0	1	0	0	0	0	0
g6977	1	0	0	0	0	0	0	0	0	0	0	0	0	0	0	0	0	0	0	0	0	1	0	0	0	0	0	0	0	0	0	0	0	0	0	0	0	0	0	0	0	0	0	0	0	0	1	0	0
g6978	1	1	1	1	1	0	0	1	0	0	1	1	1	0	0	1	1	0	0	1	1	1	0	1	0	0	0	1	0	0	0	1	0	0	1	0	1	0	1	1	0	1	1	1	1	0	1	0	0
g6992	1	1	1	1	1	0	1	1	1	1	1	1	0	1	0	1	1	1	0	1	1	1	1	1	0	1	1	1	0	1	0	1	0	0	1	1	1	0	1	1	0	1	1	1	1	1	1	0	1
g6995	1	1	1	1	1	0	0	1	0	0	0	1	0	0	0	1	1	0	0	0	1	0	0	1	0	0	0	0	0	0	0	1	0	0	0	0	0	0	1	0	0	0	1	0	0	0	1	0	0
g7013	1	1	1	1	1	0	0	0	0	0	0	0	0	0	0	0	0	0	0	0	1	1	0	0	0	0	0	0	0	0	0	0	0	0	0	0	0	0	1	0	0	0	1	0	0	0	0	0	0
g7021	1	1	1	1	1	0	1	1	0	1	1	1	1	1	0	1	1	0	1	1	1	1	1	1	0	0	1	1	0	1	0	1	1	0	1	0	1	1	1	1	0	1	1	1	1	0	1	1	1
g7024	0	0	1	1	0	0	0	0	0	0	0	0	0	0	0	0	0	0	0	0	0	0	0	0	0	0	0	0	0	1	0	0	0	0	0	0	0	0	0	0	0	0	0	0	0	0	1	0	0
g7028	1	1	1	1	1	1	1	1	1	1	1	1	1	1	0	1	1	1	1	1	1	1	0	1	0	0	1	1	0	1	0	1	0	1	1	1	1	1	1	1	0	1	1	1	1	1	1	1	0
g7029	1	1	1	1	1	1	1	1	1	1	1	1	0	1	0	1	1	1	1	1	1	1	1	1	0	0	1	1	1	1	0	1	1	1	1	1	1	1	1	1	0	1	1	1	1	1	1	0	1
g7067	1	1	0	1	0	1	1	1	1	1	1	1	1	1	1	1	1	1	1	1	1	0	1	1	1	1	1	1	1	1	1	1	1	1	1	1	1	1	0	1	1	1	1	1	1	1	1	1	1
g7111	1	1	1	1	1	0	1	1	0	1	1	1	0	1	0	1	1	0	0	1	1	1	0	1	0	0	0	1	0	1	0	0	0	0	0	0	1	0	0	0	0	0	1	1	0	0	1	0	0
g7128	1	1	1	1	1	0	0	1	1	1	1	1	1	0	0	1	1	1	0	1	1	1	0	1	0	0	0	1	0	1	0	0	0	0	0	1	1	0	1	0	0	0	1	1	0	0	1	0	0
g7135	1	1	1	1	1	1	1	1	1	1	1	1	1	1	1	1	1	1	0	1	1	1	1	1	1	0	1	1	1	1	1	1	1	1	1	1	1	1	1	1	0	0	1	1	1	0	1	1	1
g7136	1	1	1	1	1	0	1	1	0	0	1	1	1	0	0	0	1	0	0	1	1	1	0	1	0	0	0	1	0	1	0	1	0	0	1	1	1	0	1	0	0	0	1	1	1	0	1	0	1
g7141	1	1	1	1	1	0	1	1	1	1	1	1	0	1	0	1	1	1	0	1	1	1	0	1	0	0	1	1	0	1	0	1	0	0	1	0	1	1	1	1	0	1	1	1	0	0	1	1	1
g7174	1	1	1	1	1	0	1	1	1	1	1	1	1	1	0	1	1	1	0	1	1	1	0	1	0	0	1	1	0	1	0	1	1	1	1	0	1	1	1	1	0	1	1	1	1	0	1	1	0
g7279	1	1	1	1	1	0	0	1	1	1	1	1	1	1	0	1	1	1	0	1	1	1	0	1	0	0	1	1	0	1	0	1	1	0	1	1	1	1	1	1	0	1	1	1	0	1	1	0	1
g7194	1	1	1	1	1	0	0	1	0	0	1	0	1	0	0	0	1	0	0	1	1	1	0	1	0	0	0	1	0	1	0	0	0	0	1	0	0	0	1	0	0	0	1	1	1	0	1	0	0
g7273	1	1	1	1	1	0	1	1	0	0	0	1	0	0	0	0	1	0	0	1	1	1	0	1	0	0	1	1	0	0	0	0	0	0	0	0	0	0	1	1	0	0	1	1	0	0	1	0	0
g7296	0	1	1	1	1	0	0	0	0	0	0	0	0	0	0	0	1	0	0	0	1	1	0	0	0	0	0	0	0	0	0	0	0	0	0	0	0	0	1	0	0	0	1	0	0	0	0	0	0
g7324	1	1	1	1	1	1	1	1	1	1	1	1	1	1	1	1	1	1	1	1	1	1	1	1	1	1	1	1	1	1	1	1	0	1	1	1	1	1	1	1	1	1	1	1	1	1	1	1	1
g7331	1	1	1	1	1	0	1	1	0	1	1	1	0	1	0	1	1	1	0	1	1	1	0	1	0	0	1	1	0	1	0	1	0	1	1	1	1	0	1	0	0	1	1	1	0	1	1	0	1
g7241	1	1	1	1	0	0	1	1	1	1	1	1	1	0	0	0	1	1	0	1	1	1	0	1	0	0	1	1	0	1	0	1	1	0	1	0	1	1	1	1	0	0	1	1	1	0	1	0	1
g7325	0	0	0	0	0	0	0	0	0	0	0	0	0	0	0	0	0	0	0	0	0	0	0	0	0	0	0	0	0	0	0	0	0	0	0	0	0	0	0	0	0	0	0	0	0	0	0	0	0
g7361	1	0	0	1	0	0	0	0	0	0	0	0	0	0	0	0	1	0	0	0	1	0	0	0	0	0	0	0	0	0	0	0	0	0	0	0	0	0	1	0	0	0	0	1	0	0	1	0	0
g7313	1	1	1	1	1	0	1	1	1	1	1	1	1	1	0	1	1	1	0	1	1	1	0	1	0	0	1	1	0	1	1	1	0	0	1	0	1	1	1	1	0	1	1	1	0	0	1	1	0
g7363	0	1	0	1	1	1	1	1	1	1	1	0	1	1	0	1	0	1	0	1	1	1	1	1	0	0	1	1	1	1	1	0	1	1	1	1	1	1	1	1	1	1	1	1	0	1	1	1	1
g7572	1	1	1	1	1	0	1	1	0	1	1	1	0	1	0	1	1	1	0	1	1	1	1	1	0	0	1	1	0	0	0	1	0	0	0	1	1	0	1	0	0	0	1	1	1	0	1	0	0
g7367	1	1	1	1	1	0	1	1	0	1	1	1	0	0	0	1	1	0	0	1	1	1	0	1	0	0	1	1	0	1	0	1	0	0	0	0	1	0	1	1	0	0	1	1	1	0	1	0	0
g7628	0	1	1	1	1	1	1	1	1	1	1	0	1	1	0	0	1	1	1	1	1	1	1	0	0	0	1	0	1	1	0	1	0	1	1	0	1	0	1	1	1	0	1	0	1	1	0	0	0
g7583	1	1	1	1	1	0	0	1	0	1	1	1	0	1	0	1	1	1	0	1	1	1	0	1	0	0	1	1	0	1	0	1	0	0	1	1	1	1	1	0	0	0	1	1	1	1	1	1	1
g7602	1	1	1	1	1	0	1	1	0	1	1	1	0	1	0	0	1	0	0	1	1	1	0	1	0	0	1	1	0	1	0	1	0	0	1	0	1	0	1	0	0	1	1	1	1	1	1	0	0
gp_accD	1	0	1	1	1	1	1	1	1	1	1	1	1	1	1	1	1	1	0	1	1	1	1	1	1	1	1	0	1	0	1	1	1	1	1	0	1	1	1	0	1	1	1	0	0	1	1	0	1
gp_atpB	0	1	0	1	0	0	1	1	1	1	1	1	0	1	1	1	1	1	0	1	1	1	1	1	0	1	1	1	1	0	1	1	1	0	1	0	1	1	1	1	0	1	1	0	1	1	1	1	1
gp_atpA	1	1	1	1	1	1	1	1	1	1	1	1	0	1	0	1	1	1	0	1	1	1	1	1	0	1	1	1	1	1	1	1	1	1	1	0	1	1	1	1	1	1	1	1	0	1	1	1	1
gp_atpE	0	0	0	1	0	0	1	1	1	1	1	1	0	1	0	1	0	1	0	1	1	1	1	1	0	1	1	0	1	0	1	1	0	0	1	0	1	1	1	1	0	1	1	0	0	1	1	1	1
gp_atpF	0	1	0	0	1	1	1	1	1	1	1	1	1	1	0	1	1	1	0	1	1	1	1	1	0	1	1	1	1	1	1	1	1	1	1	0	1	1	1	1	1	1	1	0	0	1	1	1	1
gp_atpI	0	0	0	0	0	0	1	1	1	1	1	1	0	1	1	1	0	1	0	1	1	1	1	1	0	1	0	1	1	0	1	1	1	1	1	0	1	1	0	1	1	1	1	0	1	1	1	1	1
gp_ccsA	0	0	0	0	1	0	1	1	1	1	1	1	1	1	1	1	0	1	0	1	1	1	1	1	1	1	1	1	1	0	1	1	1	0	1	0	1	1	1	0	1	0	1	0	0	1	1	1	1
gp_atpH	0	0	0	0	1	0	1	1	1	1	1	1	0	1	0	1	0	1	0	1	1	1	1	1	0	1	0	0	0	0	1	1	0	0	1	0	1	1	0	0	0	1	0	0	0	1	1	1	1
gp_cemA	0	0	0	0	0	0	1	1	1	1	1	1	1	1	0	1	0	1	1	1	1	1	1	1	0	1	1	0	1	0	1	1	1	0	1	0	1	1	1	1	1	0	0	0	0	1	1	0	1
gp_clpP	0	1	0	1	1	0	1	1	1	1	1	1	0	1	1	1	1	1	1	1	1	1	1	1	0	1	1	1	1	1	1	1	1	1	1	0	1	1	1	1	1	1	1	0	0	1	1	1	1
gp_infA	0	0	0	0	0	0	1	1	1	1	1	1	1	1	0	1	0	1	0	1	1	1	0	1	0	1	0	0	1	0	1	1	1	0	0	0	1	1	0	1	0	1	1	0	0	1	1	0	1
gp_matK	0	1	0	1	0	0	1	1	1	1	1	1	1	1	1	1	0	1	0	1	1	1	1	1	1	1	0	1	1	1	1	1	1	1	1	0	1	1	0	0	1	1	1	0	1	1	1	1	1
gp_ndhA	0	1	0	1	1	1	1	1	1	1	1	1	1	1	1	1	1	1	0	1	1	1	1	1	0	1	1	1	1	0	1	1	1	1	1	0	1	1	1	1	1	1	1	0	1	1	1	1	1
gp_ndhC	0	0	0	0	0	0	1	1	1	1	1	1	0	1	0	1	0	1	0	1	1	1	1	1	0	1	0	0	1	0	1	1	1	0	1	0	1	1	0	0	0	1	0	0	0	1	1	1	1
gp_ndhD	0	0	0	0	0	0	1	1	1	1	1	1	1	1	1	1	0	1	0	1	1	1	1	1	0	1	0	1	1	0	1	1	1	0	1	0	1	1	1	0	1	1	1	0	0	1	1	1	1
gp_ndhE	0	0	0	0	0	0	1	1	1	1	1	1	0	1	1	1	0	1	0	1	1	1	1	1	1	1	0	0	1	0	1	1	1	0	1	0	1	1	1	1	1	0	1	0	1	1	1	1	1
gp_ndhF	1	0	0	0	0	0	1	1	1	1	1	1	0	1	1	1	0	1	1	1	1	1	1	1	1	1	1	1	1	1	1	1	1	1	1	0	1	1	1	1	1	1	1	0	0	1	1	1	1
gp_ndhG	0	0	0	0	1	1	1	1	1	1	1	1	1	1	1	1	0	1	0	1	1	1	1	1	0	1	0	0	1	0	1	1	1	0	1	0	1	1	1	1	1	1	0	0	1	1	1	1	1
gp_ndhH	0	1	0	1	0	0	1	1	1	1	1	1	0	1	1	1	0	1	1	1	1	1	1	1	0	1	1	0	1	0	1	1	1	1	1	0	1	1	1	1	1	1	1	0	0	1	1	1	1
gp_ndhI	0	0	0	0	1	0	1	1	1	1	1	1	0	1	1	1	0	1	0	1	1	1	1	1	1	1	1	1	1	0	1	1	1	0	1	0	1	1	1	1	0	1	1	0	0	1	1	1	1
gp_ndhK	0	1	0	1	0	0	1	1	1	1	1	1	1	1	0	1	0	1	0	1	1	1	0	1	0	1	0	0	1	0	1	1	1	0	1	0	1	1	0	0	1	1	1	0	1	1	1	1	1
gp_petA	0	0	0	1	0	0	1	1	1	1	1	1	0	1	1	1	1	1	0	1	1	1	1	1	0	1	1	1	1	0	1	1	1	1	1	0	1	1	0	0	0	1	1	0	0	1	1	0	1
gp_petB	0	1	0	0	1	1	1	1	1	1	1	1	1	1	1	1	0	1	1	1	1	1	1	1	0	1	1	0	1	1	1	1	1	1	1	0	1	1	1	1	1	1	1	0	0	1	1	1	1
gp_petD	0	0	0	1	0	0	1	1	1	1	1	1	1	1	0	1	0	1	0	1	1	1	1	1	0	1	1	1	1	0	1	1	1	0	1	0	1	1	1	1	0	1	0	0	1	1	1	0	1
gp_petL	0	0	0	0	1	0	1	1	1	1	1	1	0	1	0	1	0	1	0	1	1	1	1	0	0	1	0	0	1	0	0	1	1	0	0	0	1	0	0	0	1	0	0	0	0	1	1	0	1
gp_petN	0	0	0	0	0	0	1	1	1	1	1	1	0	1	0	1	0	1	0	1	1	1	1	1	0	1	0	0	1	0	1	1	1	0	0	0	1	0	1	0	0	1	0	0	0	0	1	0	0
gp_psaA	1	1	0	1	0	1	1	1	1	1	1	1	1	1	1	1	1	1	0	1	1	1	1	1	0	1	1	1	1	0	1	1	1	1	1	0	1	1	1	1	1	1	1	0	1	1	1	1	1
gp_psaB	0	1	1	1	1	1	1	1	1	1	1	1	0	1	0	1	1	1	0	1	1	1	1	1	0	1	1	1	1	0	1	1	1	0	1	0	1	1	1	1	1	1	1	0	1	1	1	1	1
gp_psaC	0	0	0	0	0	0	1	1	1	0	1	1	0	1	0	1	0	1	0	1	1	1	1	1	0	1	0	0	0	0	1	1	1	0	1	0	1	1	0	0	0	1	1	0	0	1	1	1	1
gp_psaI	0	0	0	0	0	0	1	1	1	1	1	1	0	1	0	1	0	1	0	1	1	1	0	1	0	1	0	0	0	0	0	1	1	0	0	0	1	0	0	1	1	1	0	0	0	0	1	0	1
gp_psaJ	0	0	0	1	0	0	1	1	1	1	1	1	0	1	0	1	0	1	0	1	1	1	0	1	0	0	1	0	1	0	1	1	1	0	0	0	1	0	0	0	0	1	1	0	0	1	1	0	1
gp_psbA	0	1	0	1	0	0	1	1	1	1	1	1	0	1	0	1	1	1	0	1	1	1	0	1	0	1	1	1	1	0	1	1	1	1	1	0	1	1	1	1	0	1	1	0	1	1	1	1	1
gp_psbB	0	1	0	1	0	0	1	1	1	1	1	1	1	1	1	1	1	1	0	1	1	1	1	1	0	1	1	1	1	0	1	1	1	1	1	0	1	1	1	1	0	1	1	1	1	0	1	1	1
gp_psbC	0	1	0	0	0	0	1	1	1	1	1	1	0	1	0	1	0	1	0	1	1	1	1	1	1	1	1	1	1	0	1	1	1	1	1	0	1	1	1	1	1	1	1	0	0	1	1	1	1
gp_psbD	0	1	0	1	0	1	1	1	1	1	1	1	0	1	1	1	0	1	0	1	1	1	1	1	0	1	1	1	0	0	1	1	1	1	1	0	1	1	1	1	0	1	1	0	0	1	1	1	1
gp_psbE	0	1	0	0	0	0	1	1	1	1	1	1	0	1	0	1	0	1	0	1	1	1	1	1	0	0	0	0	1	0	1	1	1	1	1	0	1	1	0	0	0	1	1	0	0	1	1	0	0
gp_psbF	0	0	0	0	0	0	1	1	1	0	1	1	0	1	0	1	0	0	0	1	1	1	1	1	0	0	0	0	0	0	0	1	0	0	1	0	1	1	1	0	0	1	0	0	0	0	1	0	1
gp_psbH	0	0	0	0	0	1	1	1	1	1	1	1	0	1	1	0	0	1	0	1	1	1	0	1	0	1	0	1	1	0	1	1	0	1	1	0	1	1	0	1	1	1	0	0	0	1	1	0	1
gp_psbI	0	0	0	0	0	0	1	1	1	1	1	1	1	1	0	1	0	1	0	1	1	1	0	0	0	1	0	1	0	0	1	1	0	0	1	0	1	0	0	0	0	0	1	0	0	0	1	0	1
gp_psbJ	0	0	0	0	0	0	1	1	1	1	1	1	0	1	1	1	0	1	0	1	1	1	0	1	0	1	0	0	1	0	1	1	1	0	0	0	1	0	0	0	0	1	1	0	0	1	1	0	1
gp_psbK	0	0	0	0	0	0	1	1	1	1	1	1	0	1	1	1	0	1	1	1	1	1	0	1	0	1	1	0	1	0	1	1	1	0	0	0	1	1	0	0	0	1	1	0	0	1	1	1	1
gp_psbL	0	0	0	0	0	0	1	1	1	1	1	1	0	1	0	1	0	0	0	1	1	1	0	0	0	1	0	0	0	0	1	1	1	0	0	0	1	1	0	0	0	1	1	0	0	0	1	0	1
gp_psbT	0	0	0	0	0	0	1	1	1	1	1	1	0	1	0	1	0	1	0	1	1	1	1	1	0	0	0	0	1	0	1	1	1	0	0	0	1	0	0	1	0	0	0	0	0	0	1	0	1
gp_psbZ	0	0	0	1	0	0	1	1	1	1	1	1	0	1	0	1	0	1	0	1	1	1	1	1	0	1	0	0	0	0	1	1	1	1	1	0	1	1	0	0	0	1	0	0	1	0	1	1	1
gp_rbcL	0	1	0	1	0	0	1	1	1	1	1	1	1	1	1	1	1	1	0	1	1	1	1	1	0	1	1	1	1	1	0	1	1	0	1	0	1	1	1	1	1	1	1	0	1	1	1	1	1
gp_rpl16	0	0	0	1	1	0	1	1	1	1	1	1	1	1	1	1	1	1	1	1	1	1	1	1	1	1	1	1	1	1	1	1	1	1	1	0	1	1	0	1	1	1	1	1	1	1	1	1	1
gp_rpl14	0	0	0	1	0	0	1	1	1	1	1	1	0	1	0	1	0	1	0	1	1	1	1	1	0	1	1	0	1	0	1	1	1	0	1	0	1	1	1	1	1	1	0	0	0	1	1	1	1
gp_rpl32	0	0	0	0	0	0	1	1	1	1	1	1	0	1	0	1	0	1	0	1	1	1	0	0	0	1	0	0	1	0	1	1	1	0	0	0	1	1	0	0	0	0	1	0	0	0	1	0	1
gp_rpl20	0	0	1	1	0	0	1	1	1	1	1	1	0	1	0	1	0	1	0	1	1	1	1	1	0	1	0	0	1	0	1	1	1	0	1	0	1	1	1	0	1	1	0	0	0	1	1	0	1
gp_rpl36	0	0	0	0	0	0	1	1	1	1	1	1	0	0	0	1	0	1	0	1	1	1	0	1	0	1	0	0	0	0	1	1	1	0	1	0	1	1	1	1	0	0	0	0	0	1	1	1	1
gp_rpl33	0	0	0	1	0	0	1	1	1	1	1	1	0	1	0	1	0	1	0	1	1	1	1	1	0	0	1	0	1	0	1	1	1	0	1	0	1	1	1	0	0	1	0	0	0	1	1	0	1
gp_rpl22	0	0	0	0	0	0	1	1	1	1	1	1	0	1	0	1	0	1	0	1	1	1	1	1	0	1	0	1	1	0	1	1	1	0	1	0	1	1	0	1	1	1	0	0	1	1	1	0	1
gp_rpoA	0	0	0	0	0	0	1	1	1	1	1	1	1	1	1	1	1	1	0	1	1	1	1	1	1	1	1	1	1	0	1	1	1	0	1	0	1	1	0	1	1	1	1	0	0	1	1	1	1
gp_rpoB	0	1	0	1	1	1	1	1	1	1	1	1	1	1	0	1	1	1	0	1	1	1	1	1	1	1	1	1	1	1	1	1	1	1	1	0	1	1	1	1	1	1	1	0	0	1	1	1	1
gp_rpoC1	0	1	0	1	1	1	1	1	1	1	1	1	1	1	1	1	1	1	0	1	1	1	1	1	1	1	1	1	1	1	1	1	1	1	1	1	1	1	1	1	1	1	1	1	1	1	1	1	1
gp_rps11	0	0	0	0	0	0	1	1	1	1	1	1	0	1	0	1	0	1	0	1	1	1	1	1	0	0	0	0	1	0	1	1	0	0	1	0	1	1	1	1	0	1	1	0	1	1	1	1	1
gp_rps18	0	0	0	0	0	1	1	1	1	1	1	1	0	1	0	1	0	1	0	1	1	1	1	1	0	1	0	0	1	0	1	1	1	0	0	0	1	1	0	0	0	1	1	0	0	1	1	0	1
gp_rps14	1	0	0	1	0	0	1	1	1	1	1	1	0	1	1	1	1	1	1	1	1	1	1	1	0	1	1	0	1	0	1	1	1	1	1	0	1	1	1	0	0	1	1	0	0	1	1	1	1
gp_rps15	0	0	0	1	0	0	1	1	1	1	1	1	1	1	0	1	1	1	0	1	1	1	1	1	0	1	0	0	1	0	0	1	1	0	0	0	1	1	0	0	0	0	1	0	1	1	1	0	1
gp_rpoC2	0	1	0	1	1	1	1	1	1	1	1	1	1	1	1	1	1	1	0	1	1	1	1	1	1	1	1	1	1	0	1	1	1	1	1	0	1	1	1	1	1	1	1	0	1	1	1	1	1
gp_rps2	0	0	0	0	1	0	1	1	1	1	1	1	1	1	1	1	0	1	1	1	1	1	0	1	0	1	1	1	1	0	1	1	1	1	1	0	1	1	1	0	1	1	1	0	0	1	1	1	1
gp_rps3	0	0	0	0	0	0	1	1	1	1	1	1	1	1	1	1	0	1	0	1	1	1	1	1	1	1	1	0	1	0	1	1	1	1	1	0	1	1	0	1	1	1	0	0	1	1	1	1	1
gp_rps8	0	0	0	0	0	0	1	1	1	1	1	1	0	1	1	1	0	1	0	1	1	1	1	1	0	1	0	0	1	0	1	1	1	1	0	0	1	1	0	1	0	1	0	0	0	1	1	0	1
gp_rps4	0	0	0	1	1	0	1	1	1	1	1	1	0	1	1	1	0	1	0	1	1	1	1	1	0	1	1	1	1	0	1	1	1	0	1	0	1	1	1	1	0	1	1	0	0	1	1	1	1
gp_ycf3	0	1	0	0	1	0	1	1	1	1	1	1	1	1	1	1	1	1	0	1	1	1	1	1	0	1	1	1	1	0	1	1	1	1	1	0	1	1	1	1	1	1	1	0	1	1	1	1	1
gp_ycf4	0	0	0	0	1	0	1	1	1	1	1	1	1	1	1	1	1	1	1	1	1	1	1	1	0	1	1	0	1	0	1	1	1	0	1	0	1	1	0	0	0	1	0	0	0	1	1	1	1
gs_accD_psaI	0	0	0	0	1	1	1	1	1	1	1	1	0	1	1	1	0	1	0	1	1	1	1	1	1	1	1	1	1	1	1	1	1	1	1	0	1	1	1	0	1	0	1	0	0	1	1	0	1
gs_atpA_atpF	0	0	0	0	0	0	0	0	0	0	0	0	0	0	0	0	0	0	0	0	0	0	0	0	0	0	0	0	0	0	0	0	0	0	0	0	0	0	0	0	0	0	0	0	0	0	0	0	0
gs_atpB_rbcL	0	0	0	1	1	1	1	1	1	1	1	1	0	1	1	1	0	1	0	1	1	1	1	1	1	1	0	0	1	0	1	1	1	0	1	0	1	1	1	1	0	1	1	0	0	1	1	1	1
gs_atpF_atpH	0	0	0	0	0	0	1	1	1	1	1	1	0	1	1	0	0	1	0	1	1	1	1	1	0	1	0	0	1	0	1	1	1	0	1	0	1	1	0	0	1	1	0	0	0	0	1	0	1
gs_atpH_atpI	0	1	0	1	1	1	1	1	1	1	1	1	1	1	1	1	1	1	1	1	1	1	1	1	1	1	1	1	1	0	1	1	1	1	1	0	1	1	1	1	1	1	1	1	0	0	1	1	1
gs_atpI_rps2	0	0	0	0	0	0	1	1	1	1	1	1	0	1	1	1	0	1	0	1	1	1	0	1	1	1	0	0	1	0	0	1	1	0	0	0	1	1	0	0	0	0	0	0	0	0	1	0	1
gs_ccsA_ndhD	0	0	0	0	0	0	1	1	1	1	1	1	1	1	0	1	0	1	0	1	1	1	0	1	0	1	0	0	1	0	1	1	1	0	1	0	1	1	0	0	1	0	1	0	0	0	1	0	0
gs_cemA_petA	0	0	0	0	0	0	1	1	1	1	1	1	1	0	0	0	0	1	0	1	1	1	0	1	0	0	0	0	1	0	0	1	1	1	0	0	1	0	0	0	1	1	0	0	0	0	1	0	0
gs_clpP_psbB	0	1	0	0	1	0	1	1	1	1	1	1	0	1	0	1	0	1	0	1	1	1	1	1	0	1	0	1	0	0	0	1	1	0	1	0	1	1	1	0	0	1	1	0	0	1	1	0	0
gs_infA_rps8	0	0	0	0	0	0	1	1	1	0	1	1	0	1	0	1	0	1	0	1	1	1	1	1	0	0	0	0	1	0	1	1	0	0	0	0	1	1	0	1	0	1	0	0	0	0	1	1	1
gs_ndhB_rps7	0	1	1	1	1	1	1	1	1	1	1	1	0	1	0	1	1	1	0	1	1	1	1	1	0	1	1	1	1	0	1	1	1	1	1	0	1	1	1	1	1	1	1	0	0	1	1	1	1
gs_ndhB_trnL_CAA	0	0	0	0	1	1	1	1	1	1	1	1	1	1	1	1	0	1	0	1	1	1	1	1	0	1	1	1	1	0	1	1	1	0	1	0	1	1	0	0	0	1	1	0	0	1	1	1	1
gs_ndhD_psaC	0	0	0	0	0	0	1	1	1	1	1	1	0	0	0	0	0	1	0	1	1	1	0	1	0	0	0	0	0	0	0	1	1	1	0	0	1	0	0	0	0	0	0	0	0	0	0	0	1
gs_ndhE_ndhG	0	0	0	0	0	1	1	1	1	1	1	1	0	1	0	1	0	1	0	1	1	1	1	1	1	1	0	0	1	0	1	1	1	0	1	0	1	1	1	0	1	0	1	0	1	1	1	0	1
gs_ndhF_rpl32	0	0	0	0	0	0	1	1	1	1	1	1	1	1	1	1	0	1	0	1	1	1	1	1	1	1	1	1	1	0	1	1	1	1	1	0	1	1	1	0	1	0	1	0	0	1	1	0	1
gs_ndhG_ndhI	0	0	0	0	1	0	1	1	1	1	1	1	1	0	0	1	0	1	0	1	1	1	0	1	0	1	0	0	1	0	1	1	1	0	0	0	1	1	1	0	1	0	0	0	0	0	1	0	1
gs_ndhH_rps15	0	0	0	0	0	0	1	1	1	1	1	1	0	0	1	1	0	1	0	1	1	1	1	1	0	1	1	0	1	0	1	1	1	0	1	0	1	0	0	0	0	0	1	0	0	0	1	1	1
gs_ndhI_ndhA	0	0	0	0	0	0	1	1	1	1	1	1	0	1	0	1	0	1	0	1	1	1	0	1	0	1	1	0	0	0	0	1	1	0	0	0	1	0	1	0	0	0	0	0	0	0	1	0	1
gs_ndhJ_ndhK	0	0	0	0	0	0	1	1	1	1	1	1	0	1	0	0	0	1	0	1	1	1	0	1	0	1	0	0	0	0	1	1	1	0	0	0	0	0	0	0	0	0	0	0	0	0	1	0	0
gs_ndhK_ndhC	0	0	0	0	0	0	0	0	0	0	0	0	0	0	0	0	0	0	0	0	0	0	0	0	0	0	0	0	0	0	0	0	0	0	0	0	0	0	0	0	0	0	0	0	0	0	0	0	0
gs_petA_psbJ	0	0	0	0	1	0	1	1	1	1	1	1	0	1	1	1	1	1	0	1	1	1	1	1	1	1	1	0	1	0	1	1	1	1	1	0	1	1	1	1	1	1	1	0	1	1	1	0	1
gs_petB_petD	0	0	0	1	1	0	1	1	1	1	1	1	0	1	0	1	0	1	0	1	1	1	1	1	0	1	1	1	1	0	1	1	1	0	0	0	1	1	0	1	1	1	0	0	0	1	1	0	1
gs_petD_rpoA	0	0	0	0	0	0	1	1	1	1	1	1	0	0	1	1	0	1	0	1	1	1	0	1	0	1	0	0	1	0	1	1	1	0	0	0	1	1	0	0	1	0	1	0	0	1	1	0	0
gs_petG_trnW_CCA	0	0	0	0	0	0	1	1	1	1	1	1	0	1	1	1	0	1	0	1	1	1	1	1	0	0	1	0	0	0	1	1	1	1	1	0	1	0	0	0	1	0	0	0	0	1	1	0	1
gs_petL_petG	0	0	0	0	1	0	1	1	1	1	1	1	1	1	0	0	0	1	0	1	1	1	1	1	0	1	0	1	1	0	0	1	1	0	0	0	1	0	0	0	1	0	0	0	0	0	1	0	0
gs_petN_psbM	0	1	0	0	0	0	1	1	1	1	1	1	1	1	1	1	0	1	0	1	1	1	1	1	0	1	1	0	1	0	1	1	1	0	1	0	1	1	0	1	1	1	1	0	0	1	1	0	1
gs_psaA_ycf3	0	0	0	0	0	0	1	1	1	1	1	1	0	1	0	1	0	1	0	1	1	1	1	1	1	1	0	0	1	0	1	1	1	1	1	0	1	1	0	1	1	1	0	0	0	1	1	0	1
gs_psaC_ndhE	0	0	0	0	0	0	1	1	1	1	1	1	1	0	1	1	0	1	0	1	1	1	1	1	0	1	0	0	1	0	1	1	1	0	1	0	1	0	0	0	1	1	1	0	0	1	1	0	1
gs_psaI_ycf4	0	0	0	0	0	0	1	1	1	1	1	1	0	1	0	1	0	1	0	1	1	1	1	1	0	0	0	0	1	0	1	1	1	0	1	0	1	0	1	0	1	1	1	0	0	1	1	0	1
gs_psaJ_rpl33	1	1	1	1	0	1	1	1	1	1	1	1	1	1	1	1	1	1	1	1	1	1	0	1	1	1	1	1	1	1	1	1	1	1	1	0	1	0	1	1	1	1	1	1	0	1	1	1	1
gs_psbB_psbT	0	0	0	0	0	0	1	1	1	1	1	1	1	1	1	1	0	1	0	1	1	1	1	1	0	1	0	0	1	0	1	1	1	1	1	0	1	1	0	1	0	1	1	0	0	0	1	1	1
gs_psbD_psbC	0	0	0	0	0	0	0	0	0	0	0	0	0	0	0	0	0	0	0	0	0	0	0	0	0	0	0	0	0	0	0	0	0	0	0	0	0	0	0	0	0	0	0	0	0	0	0	0	0
gs_psbE_petL	0	0	0	0	0	0	1	1	1	1	1	1	1	1	1	1	1	1	1	1	1	1	1	1	0	1	0	1	1	0	1	1	1	1	1	0	1	1	1	1	1	1	1	0	1	1	1	1	1
gs_psbH_petB	0	1	0	0	1	1	1	1	1	1	1	1	1	1	1	1	1	1	0	1	1	1	1	1	0	1	1	0	1	1	1	1	1	1	1	0	1	1	1	1	1	1	1	0	1	1	1	1	1
gs_psbJ_psbL	0	0	0	0	0	0	1	1	1	0	1	1	0	1	1	1	0	0	0	1	1	1	1	1	0	1	0	0	1	0	1	1	1	0	0	0	1	1	0	0	0	1	1	0	0	1	1	0	0
gs_psbK_psbI	0	0	0	0	0	0	1	1	1	1	1	1	1	1	0	1	0	1	0	1	1	1	0	1	1	1	0	1	1	0	1	1	1	0	0	0	1	1	0	1	0	0	0	0	0	0	1	0	1
gs_psbZ_trnG_GCC	0	1	0	1	0	0	1	1	1	1	1	1	1	1	0	1	0	1	0	1	1	1	0	1	0	0	0	0	0	0	1	1	1	0	1	0	1	0	0	0	0	0	0	0	0	1	1	1	1
gs_rbcL_accD	0	0	0	0	0	0	1	1	1	1	1	1	0	1	1	1	0	1	0	1	1	1	1	1	0	1	0	0	1	0	0	1	1	1	0	0	1	1	0	0	0	1	0	0	0	1	1	0	1
gs_rpl14_rpl16	0	0	0	0	0	0	1	1	1	0	1	1	0	1	0	0	0	1	0	1	1	1	0	1	0	1	0	0	1	0	1	1	1	0	1	0	1	0	0	0	1	1	0	0	0	0	1	0	1
gs_rpl16_rps3	0	0	0	1	1	0	1	1	1	1	1	1	1	1	1	1	1	1	1	1	1	1	1	1	1	1	1	1	1	1	1	1	1	1	1	0	1	1	0	1	1	1	1	1	1	1	1	1	1
gs_rpl20_rps12	0	0	0	0	0	0	1	1	1	1	1	1	0	1	0	1	0	1	0	1	1	1	1	1	0	1	1	1	1	0	1	1	1	1	0	0	1	1	1	1	1	1	1	0	0	0	1	1	1
gs_rpl22_rps19	0	0	0	0	0	0	0	1	1	1	1	1	0	0	0	0	0	1	0	0	1	0	0	0	0	1	0	0	0	0	0	1	1	0	0	0	1	0	0	1	0	0	1	0	0	0	1	0	0
gs_rpl33_rps18	0	0	0	0	0	0	1	1	1	0	1	1	0	0	0	0	0	0	0	1	1	1	0	0	0	1	0	0	1	0	1	1	1	0	0	0	0	0	0	0	0	0	0	0	0	0	1	0	0
gs_rpl36_infA	0	0	0	0	0	0	1	1	1	1	1	1	0	1	0	0	0	1	0	1	1	1	1	1	0	1	0	0	1	0	0	1	1	0	1	0	1	0	0	1	0	0	1	0	0	1	1	0	0
gs_rpoA_rps11	0	0	0	0	0	0	1	1	1	1	1	1	0	1	0	1	0	1	0	1	1	1	0	1	0	1	0	0	1	0	0	1	0	0	0	0	1	0	0	0	0	1	1	0	0	0	1	1	1
gs_rpoB_trnC_GCA	0	0	0	0	1	0	1	1	1	1	1	1	1	1	1	1	0	1	0	1	1	1	1	1	0	1	1	1	1	0	1	1	1	1	1	0	1	1	0	1	1	0	1	0	1	1	1	1	1
gs_rpoC2_rpoC1	1	1	0	1	0	1	1	1	1	1	1	1	1	1	1	1	1	1	0	1	1	1	1	1	1	1	1	1	1	1	1	1	1	1	1	1	1	1	1	1	1	1	1	1	1	1	1	1	1
gs_rps11_rpl36	0	0	0	0	0	0	1	1	1	0	1	1	0	0	0	1	0	1	0	1	1	1	1	1	0	1	0	0	0	0	0	1	0	0	1	0	1	0	0	1	1	0	1	0	0	1	1	0	0
gs_rps12_clpP	0	0	0	0	0	0	1	1	1	1	1	1	0	1	0	1	0	1	0	1	1	1	0	1	0	0	1	1	1	0	1	1	1	0	0	0	1	0	0	0	0	1	1	0	0	1	1	0	1
gs_rps14_psaB	1	0	0	1	0	0	1	1	1	1	1	1	0	1	0	1	0	1	0	1	1	1	0	1	0	1	0	0	1	0	1	1	1	0	1	0	1	1	1	0	0	1	0	0	0	1	1	0	1
gs_rps15_ycf1	0	0	1	0	0	0	1	1	1	1	1	1	0	0	0	0	1	1	0	1	1	1	1	1	0	1	0	0	1	0	1	1	1	0	0	0	1	1	1	0	1	1	0	0	0	1	1	0	1
gs_rps18_rpl20	0	0	0	1	0	1	1	1	1	1	1	1	1	1	1	0	0	1	0	1	1	1	1	1	0	1	0	1	1	0	1	1	1	1	1	0	1	1	1	1	1	1	1	0	0	1	1	1	1
gs_rps19_rpl2	0	0	0	0	0	0	1	1	1	1	1	1	1	1	0	1	0	1	1	1	0	1	1	1	0	1	0	0	0	0	1	1	1	1	1	1	1	1	0	1	1	1	1	0	0	0	1	0	0
gs_rps2_rpoC2	0	0	0	0	0	0	1	1	1	1	1	1	0	1	0	1	0	1	0	1	1	1	0	1	0	1	0	0	1	0	1	1	1	0	0	0	1	1	0	0	1	1	1	0	0	1	1	0	1
gs_rps12_trnV_GAC	1	1	1	1	1	1	1	1	1	1	1	1	1	1	1	1	1	1	1	1	1	1	1	1	1	1	1	1	1	1	1	1	1	1	1	0	1	1	1	1	1	1	1	1	1	1	1	1	1
gs_rps7_ndhB	1	1	1	1	1	1	1	1	1	1	1	1	0	1	1	1	0	1	1	1	1	1	1	1	0	1	1	0	1	0	1	1	1	1	1	0	1	1	0	1	1	1	1	0	0	1	1	1	1
gs_rps7_rps12	1	1	1	1	1	1	1	1	1	1	1	1	1	1	1	1	0	1	0	1	1	1	1	1	0	1	1	1	1	0	1	1	1	1	1	0	1	1	1	1	1	1	1	0	0	1	1	1	1
gs_trnL_CAA_ndhB	0	0	0	0	1	0	1	1	1	1	1	1	1	1	0	1	0	1	0	1	1	1	1	1	0	1	0	1	1	0	1	1	1	0	0	0	1	1	1	0	0	0	1	0	0	1	1	0	1
gs_rps8_rpl14	0	0	0	0	0	0	1	1	1	1	1	1	0	1	0	1	0	1	0	1	1	1	0	1	0	1	0	0	1	0	1	1	1	0	1	0	1	0	0	1	1	1	1	0	0	0	1	0	1
gs_trnC_GCA_petN	0	1	0	1	1	0	1	1	1	1	1	1	0	1	0	1	0	1	0	1	1	1	1	1	0	1	1	0	1	0	1	1	1	0	1	0	1	1	1	1	1	1	1	0	0	1	1	0	1
gs_trnS_GGA_rps4	0	0	0	0	0	0	1	1	1	1	1	1	0	1	0	1	0	1	1	1	1	1	0	1	0	1	1	0	1	0	1	1	1	1	0	0	1	1	0	0	1	1	1	0	0	0	1	0	1
gs_trnF_GAA_ndhJ	0	0	0	0	0	0	1	1	1	1	1	1	0	0	1	0	0	1	0	1	1	1	1	1	0	0	0	0	1	0	1	1	1	1	1	0	1	0	0	0	0	0	0	0	0	1	1	0	1
gs_trnL_CAA_ycf15	0	0	0	0	0	0	1	1	1	0	1	1	0	1	0	1	0	1	0	1	1	1	0	1	0	0	0	1	0	0	0	1	0	0	0	0	1	1	0	0	0	1	0	0	0	1	1	1	1
gs_ycf15_trnL_CAA	0	0	0	0	0	0	1	1	1	0	1	1	0	1	0	1	0	1	0	1	1	1	1	1	0	0	0	0	1	0	1	1	1	0	1	0	1	1	1	0	0	1	1	0	1	1	1	0	1
gs_ycf3_trnS_GGA	0	0	0	0	0	0	1	1	1	1	1	1	1	1	0	1	0	1	0	1	1	1	1	1	0	1	0	0	1	0	1	1	1	0	1	0	1	1	0	0	1	1	0	0	0	1	1	1	1
gs_ycf2_ycf15	1	1	1	1	1	1	1	1	1	1	1	1	1	1	0	1	1	1	0	1	1	1	1	1	1	1	1	1	1	1	1	1	1	1	1	0	1	1	1	1	1	1	1	1	1	1	1	1	1
gs_ycf15_ycf2	1	1	1	1	1	1	1	1	1	1	1	1	1	1	1	0	1	1	1	1	1	1	1	1	1	1	1	1	1	1	1	1	1	1	1	0	1	1	1	1	1	1	1	1	1	1	1	1	1
gs_ycf4_cemA	0	0	0	1	0	0	1	1	1	1	1	1	0	1	1	1	0	1	0	1	1	1	1	1	0	1	1	0	1	0	1	1	1	0	1	0	1	1	0	1	1	1	1	0	1	1	1	1	1
[truncated: 21 more columns]
