# Supplementary material for: Reconstructing the Complex Evolutionary History of the Papuasian Schefflera Radiation Through Herbariomics
Source: Front Plant Sci. 2020 Mar 20;11:258. doi: 10.3389/fpls.2020.00258 (PMC7099051; doi:10.3389/fpls.2020.00258)
Supplement: Supplementary file 1 [file Data_Sheet_1.zip › Supp_mat_revised/S3B - Data on extractions libraries hybridisation sequencing.xlsx]

## Sheet: Extractions
BRAHMS	Sample	SPECIES_short	COLLECTOR	NUMBER	YEAR	Date_Ext_1	Date_Ext_2	Vol_Ext	Conc_Ext	Clean_Type	Date_Clean	Vol_Clean	Conc_Clean	Quant_DNA
90001	1	umbellifera	Brummitt, R.K.	12299	1970	2018-03-19	2018-03-21	50		A	2018-03-21	50	74	3700
16792	2	monticola var. ?	Johns, R.J.	9006	1998	2018-03-19	2018-03-21	50		A	2018-03-21	50	56	2800
14103	3	monticola var. ?	Johns, R.J.	9075	1998	2018-03-19	2018-03-21	50		A	2018-03-21	50	14	700
14159	4	monticola var. ?	Pratito Puradyatmika	10289	1998	2018-03-19	2018-03-21	50		A	2018-03-21	50	118	5900
90005	5	apiculata	Taylor, P.M.	393	1981	2018-03-23	2018-03-26	50		A	2018-03-26	50	2.66	133
1622	6	brassaiella	Eyma, P.J.	5181	1939	2018-03-23	2018-03-26	50		A	2018-03-26	50	3.05	152.5
2528	7	corallinocarpa	Frodin, D.G.	11702	1974	2018-03-23	2018-03-26	50		A	2018-03-26	50	6.5	325
2528	7.1	corallinocarpa	Frodin, D.G.	11702	1974						2018-05-21	50	5	250
13107	8	"engae"	Frodin, D.G.	5462	1982	2018-03-23	2018-03-26	50		A	2018-03-26	50	16	800
1618	9	macrostachya	Docters van Leeuwen, W.M.	11150	1926	2018-03-23	2018-03-26	50		A	2018-03-26	50	4.6	230
14097	10	papuana	Edwards, P.J.	4356	1999	2018-03-23	2018-03-26	50		A	2018-03-26	50	6.4	320
12627	11	secunda	Johns, R.J.	8101	1994	2018-03-23	2018-03-26	50		A	2018-03-26	50	3.88	194
90011	12	elliptica	Shee, Z.Q.	17	2018	2018-03-23	2018-03-26	50		A	2018-03-26	50	92	4600
15194	13	forbesii	Frodin, D.G.	11872	1975	2018-03-26	2018-03-29	50	4.71	A	2018-03-29	50	1.92	96
15176	14	hirsuta	Frodin, D.G.	11635	1973	2018-03-26	2018-03-29	50	2.61	A	2018-03-29	50	16	800
2559	15	megalantha	Frodin, D.G.	11685	1974	2018-03-26	2018-03-29	50	2.33	A	2018-03-29	50	1.79	89.5
15505	16	microgyne	Wiakabu, J.	50013	1982	2018-03-26	2018-03-29	50	42	A	2018-03-29	50	35	1750
1915	17	morobeana	Frodin, D.G.	11636	1973	2018-03-26	2018-03-29	50	15	A	2018-03-29	50	17	850
1579	18	pachystyla	Clemens, M.S.	5386	1937	2018-03-26	2018-03-29	50	4.82	A	2018-03-29	50	14	700
2577	19	pachystyla	Frodin, D.G.	11618	1973	2018-03-26	2018-03-29	50	2.54	A	2018-03-29	50	2.36	118
2516	20	pseudobrassaia	Frodin, D.G.	11837	1975	2018-03-26	2018-03-29	50	12	A	2018-03-29	50	1.56	78
2115	21	pullei	Pulle, A.A.	721	1912	2018-03-26	2018-03-29	50	40	A	2018-03-29	50	16	800
2694	22	schultzei	Frodin, D.G.	2368	1992	2018-03-26	2018-03-29	50	26	A	2018-03-29	50	16	800
15157	23	setulosa	Sillitoe, P.	2	1983	2018-03-26	2018-03-29	50	13	A	2018-03-29	50	7	350
15157	23.1	setulosa	Sillitoe, P.	2	1983						2018-05-17	50	8.6	430
1658	24	simbuensis	Hoogland, R.D.	5607	1956	2018-03-26	2018-03-29	50	79	A	2018-03-29	50	81	4050
1869	25	"somarei"	Frodin, D.G.	11689	1974	2018-03-26	2018-03-29	50	5.9	A	2018-03-29	50	8.3	415
2562	26	"torricelli"	Frodin, D.G.	11688	1974	2018-03-26	2018-03-29	50	15	A	2018-03-29	50	3.31	165.5
2566	27	"torricelli"	Frodin, D.G.	11698	1974	2018-03-26	2018-03-29	50	6.4	A	2018-03-29	50	5.8	290
13010	28	"waterhous.novohib"	Osia Gideon	57187	1984	2018-03-26	2018-03-29	50	4.87	A	2018-03-29	50	8.8	440
1612	29	actinophylla	Darbyshire, P.J.	711	1962	2018-04-03	2018-04-09	50	180	A	2018-04-28	50	161	8050
1980	30	actinophylla	Ridsdale, C.E.	33756	1967	2018-04-03	2018-04-09	50	3.69	B	2018-05-01	50	4.01	200.5
14156	31	"aeruginosa"	Pratito Puradyatmika	10284	1998	2018-04-03	2018-04-09	50	117	A	2018-04-28	50	138	6900
90005	32	apiculata	Taylor, P.M.	393	1981	2018-04-03	2018-04-09	50	14	A	2018-04-28	50	10	500
2192	33	arfakensis	Kostermans, A.J.G.H.	2189	1948	2018-04-03	2018-04-09	50	28	A	2018-04-28	50	15	750
1645	34	barbata	Hartley, T.G.	12975	1964	2018-04-03	2018-04-09	50	6.8	B	2018-05-01	50	5.4	270
16184	35	"bougainvill.biak"	Utteridge, T.M.A.	676	2009	2018-04-03	2018-04-09	50	24	A	2018-04-28	50	58	2900
1622	36	brassaiella	Eyma, P.J.	5181	1939	2018-04-03	2018-04-09	50	4.02	B	2018-05-01	50	2.89	144.5
13423	37	corallinocarpa	Frodin, D.G.	3280	1993	2018-04-03	2018-04-09	50	50	A	2018-04-28	50	74	3700
2528	38	corallinocarpa	Frodin, D.G.	11702	1974	2018-04-03	2018-04-09	50	4.95	B	2018-05-19			0
1792	39	dentata	Coode, M.J.E.	32935	1968	2018-04-03	2018-04-09	50	7.6	B	2018-05-01	50	6.8	340
90007	40	digitata	Frodin, D.G.	Kairoke	1988	2018-04-03	2018-04-09	50	126	A	2018-05-17	50	85	4250
1448	41	elliptica	Yakas Lelean	51295	1971	2018-04-03	2018-04-09	50	8.9	B	2018-05-01	50	7.1	355
13107	42	"engae"	Frodin, D.G.	5462	1982	2018-04-03	2018-04-09	50	8.5	B	2018-05-01	50	7.3	365
14390	43	"engae"	Takeuchi, W.N.	19569	2005	2018-04-03	2018-04-09	50	26	A	2018-04-28	50	39	1950
15340	44	eriocephala	Morren, G.	2952	1993	2018-04-03	2018-04-09	50	13	A	2018-04-28	50	26	1300
1752	45	eriocephala f. "centralis"	Schodde, R.	1335	1961	2018-04-04	2018-04-09	50	48	A	2018-04-28	50	79	3950
12846	46	"hemivalvata"	Vogel, E.F. de	9558	1995	2018-04-04	2018-04-09	50	7.4	B	2018-05-19			0
12846	46.1	"hemivalvata"	Vogel, E.F. de	9558	1995						2018-05-21	50	5.8	290
1782	47	"insculpta.05"	Artis Vinas	59479	1975	2018-04-04	2018-04-09	50	5.6	B	2018-05-01	50	4.61	230.5
2499	48	ischnoacra	Frodin, D.G.	11564	1972	2018-04-04	2018-04-09	50	6.1	B	2018-05-01	50	6	300
2499	48.1	ischnoacra	Frodin, D.G.	11564	1972						2018-05-17	50	6.7	335
2342	49	"KB17" (arfak.tamrau)	Royen, P. van	7769	1961	2018-04-04	2018-04-09	50	3.31	C	2018-05-04	50	2.53	126.5
1775	50	kuborensis	Vink, W.	16020	1963	2018-04-04	2018-04-09	50	104	A	2018-04-28	50	123	6150
15302	51	"kula"	Frodin, D.G.	11570	1972	2018-04-04	2018-04-09	50	3.93	B	2018-05-19			0
1322	52	latianulata	Gafui, I.H.	12643	1968	2018-04-04	2018-04-09	50	22	A	2018-04-28	50	60	3000
1618	53	macrostachya	Docters van Leeuwen, W.M.	11150	1926	2018-04-04	2018-04-09	50	6.9	C	2018-05-16			0
1618	53.1	macrostachya	Docters van Leeuwen, W.M.	11150	1926						2018-05-17	50	5.3	265
2147	54	"monimiifoliola"	Frodin, D.G.	26980	1966	2018-04-04	2018-04-09	50	5.7	C	2018-05-16			0
1825	55	"monimiifoliola"	Frodin, D.G.	28418	1966	2018-04-04	2018-04-09	50	5.9	C	2018-05-04	50	4.45	222.5
14097	56	papuana	Edwards, P.J.	4356	1999	2018-04-04	2018-04-09	50	14	A	2018-04-28	50	42	2100
14162	57	porphyranthera	Rudall, P.J.	56	1999	2018-04-04	2018-04-09	50	56	A	2018-04-28	50	33	1650
2394	58	"saxicola"	Artis Vinas	59550	1975	2018-04-04	2018-04-09	50	2.69	B	2018-05-03	50	2.19	109.5
12627	59	secunda	Johns, R.J.	8101	1994	2018-04-04	2018-04-09	100	6.4	B	2018-05-01	50	3.8	190
15191	60	stolleana	Frodin, D.G.	11854	1975	2018-04-04	2018-04-09	50	6.1	B	2018-05-03	50	7.1	355
1624	61	bractescens	Forbes, H.O.	47	1885	2018-04-06	2018-04-09	50	6.2	C	2018-05-04	50	5.1	255
1388	62	dictyophlebia	Kajewski, S.F.	2619	1931	2018-04-06	2018-04-09	50	1.72	C	2018-05-16			0
15194	63	forbesii	Frodin, D.G.	11872	1975	2018-04-06	2018-04-09	100	6.8	B	2018-05-17			0
1441	64	"nakanaiensis"	Stevens, P.F.; Yakas Lelean	58263	1973	2018-04-06	2018-04-09	50	5.1	B	2018-05-19			0
15503	65	koresii	Kores, P.J.	1590	1977	2018-04-06	2018-04-09	50	2.72	B	2018-05-03	50	2.21	110.5
90010	66	mannii	Munyenyembe, P.	743	1996	2018-04-06	2018-04-09	50	23	A	2018-04-28	50	12	600
2559	67	megalantha	Frodin, D.G.	11685	1974	2018-04-06	2018-04-09	50	6.9	B	2018-05-03	50	4.3	215
2577	68	pachystyla	Frodin, D.G.	11618	1973	2018-04-06	2018-04-09	50	44	A	2018-04-28			0
2516	69	pseudobrassaia	Frodin, D.G.	11837	1975	2018-04-06	2018-04-09	100	11	A	2018-04-28	50	9.1	455
2279	70	schumanniana	Jermy, A.C.	5130	1965	2018-04-06	2018-04-09	50	14	A	2018-04-28	50	33	1650
1869	71	"somarei"	Frodin, D.G.	11689	1974	2018-04-06	2018-04-09	50	5.7	B	2018-05-01	50	5.7	285
1551	72	thaumasiantha	Carr, C.E.	12260	1935	2018-04-06	2018-04-09	50	11	B	2018-05-01	50	5.1	255
2562	73	"torricelli"	Frodin, D.G.	11688	1974	2018-04-06	2018-04-09	50	17	A	2018-04-28	50	10	500
2566	74	"torricelli"	Frodin, D.G.	11698	1974	2018-04-06	2018-04-09	50	3.92	B	2018-05-03	50	3.32	166
13010	75	"waterhous.novohib"	Osia Gideon	57187	1984	2018-04-06	2018-04-09	50	6.9	B	2018-05-03	50	5.2	260
15157	76	setulosa	Sillitoe, P.	2	1983	2018-04-06	2018-04-09	50	12	A	2018-04-28	50	6.8	340
14101	77	"frigidariorum"	Johns, R.J.	8865	1998	2018-04-10	2018-04-16	50	61	A	2018-04-28	50	59	2950
14155	78	"frigidariorum"	Pratito Puradyatmika	10282	1998	2018-04-10								0
2524	79	"hindenburgensis"	Frodin, D.G.	11852	1975	2018-04-10								0
12840	80	"KB22"	Ridsdale, C.E.	2384	1996	2018-04-10								0
1845	81	lasiosphaera	Frodin, D.G.	11634	1973	2018-04-10								0
1846	82	lasiosphaera	Frodin, D.G.	11637	1973	2018-04-10								0
90004	83	littorea	Eyma, P.J.	3210	1938	2018-04-10								0
2685	84	microgyne	Frodin, D.G.	2236	1992	2018-04-10								0
14095	85	oligodon	Beaman, J.H.	12242	1998	2018-04-10								0
1495	86	"ovalis.narrow"	Buwalda, P.	5216	1938	2018-04-10								0
14176	87	"ovalis.narrow"	Utteridge, T.M.A.	52	1999	2018-04-10								0
2702	88	"fiakana"	Frodin, D.G.	2572	1992	2018-04-10								0
15335	89	sepikiana	Frodin, D.G.	2614	1992	2018-04-10								0
15341	90	sepikiana	Frodin, D.G.	2787	1992	2018-04-10								0
1471	91	stahliana	Sands, M.J.S.	982	1970	2018-04-10								0
15334	92	stenopetala	Frodin, D.G.	2749	1992	2018-04-10								0
1632	93	angiensis	Gibbs, L.S.	5950	1913	2018-04-10	2018-04-16	50	12	B	2018-05-01	50	7.4	370
1296	94	babalia	Mauriasi, R.	18183	1965	2018-04-10	2018-04-16	50	8.1	C	2018-05-04	50	7.1	355
1295	95	"bougainvill.nggela"	Maenu'u, L.	6024	1965	2018-04-10	2018-04-16	50	7.8	C	2018-05-04	50	6.9	345
14445	96	carrii	Takeuchi, W.N.	5157	1989	2018-04-10	2018-04-16	50	2.35			50	2.35	117.5
14445	96.1	carrii	Takeuchi, W.N.	5157	1989						2018-05-20	50	4.84	242
1524	97	"hindenburgensis.5"	Brass, L.J.	11713	1938	2018-04-10	2018-04-16	50	218	A	2018-04-28	50	188	9400
1841	98	chaetorrhachis	Frodin, D.G.	11626	1973	2018-04-10	2018-04-16	50	12	A	2018-04-28	50	8.7	435
1946	99	eriocephala	Frodin, D.G.	11816	1975	2018-04-10	2018-04-16	50	4.59	C	2018-05-21			0
1946	99.1	eriocephala	Frodin, D.G.	11816	1975						2018-05-21	50	2.54	127
1875	100	eriocephala f. "centralis"	Frodin, D.G.	11712	1974	2018-04-10	2018-04-16	50	5.6	B	2018-05-19			0
1875	100.1	eriocephala f. "centralis"	Frodin, D.G.	11712	1974						2018-05-21	50	3.59	179.5
2469	101	"KB04a" (senap)	Royen, P. van	7297	1961	2018-04-10	2018-04-16	50	21	A	2018-04-28	50	41	2050
2097	102	oreopola	Pullen, R.	8031	1969	2018-04-10	2018-04-16	50	54	A	2018-04-28	50	74	3700
15315	103	polyclada	Stevens, P.F.	54343	1972	2018-04-10	2018-04-16	50	28	A	2018-04-28	50	28	1400
13023	104	solomonensis	Osia Gideon	78604	1988	2018-04-10	2018-04-16	50	7.2	B	2018-05-16			0
2557	105	stenophylla	Frodin, D.G.	11677	1974	2018-04-10	2018-04-16	50	2.66	B	2018-05-19			0
2700	106	tanyrhachis	Frodin, D.G.	2495	1992	2018-04-10	2018-04-16	50	21	A	2018-04-28	50	13	650
1756	107	thaumasiantha	Schodde, R.	2503	1962	2018-04-10	2018-04-16	50	109	A	2018-04-28	50	92	4600
1520	108	altigena	Brass, L.J.	9091	1938	2018-04-10	2018-04-16	50	84	A	2018-04-28	50	16	800
90012	109	aromatica	Nurta Hasan	45	1962	2018-04-10	2018-04-16	50	8.4	C	2018-05-16	50	6.8	340
2693	110	stolleana	Frodin, D.G.	2322	1992	2018-04-10	2018-04-16	50	122	A	2018-04-28	50	65	3250
2025	111	amungwiwae	Womersley, J.S.	17968	1963	2018-04-10	2018-04-16	50	6.6	B	2018-05-01	50	5.3	265
1525	112	archboldiana	Brass, L.J.	11855	1939	2018-04-10	2018-04-16	50	37	A	2018-04-28	50	17	850
12936	113	bougainvilleana	Waterhouse, J.H.L.	164	1930	2018-04-10	2018-04-16	50	13	C	2018-05-16	50	9.8	490
1743	114	amungwiwae	Royen, P. van	11124	1976	2018-04-10	2018-04-16	50	4.84	C	2018-05-20	50	3.47	173.5
1488	115	"bougainvill.biak"	Kostermans, A.J.G.H.	918	1966	2018-04-10	2018-04-16	50	4.79	C				0
1698	116	chaetorrhachis	Philipson, W.R.	3255	1968	2018-04-10	2018-04-16	50	29	A	2018-04-28	50	19	950
1484	117	"goodenoughiana"	Brass, L.J.	27192	1956	2018-04-10	2018-04-16	50	13	A	2018-04-28	50	39	1950
1423	118	latianulata	Whitmore, T.C.	6100	1965	2018-04-10	2018-04-16	50	11	A	2018-04-28	50	28	1400
90002	119	littorea	Burley, J.S.	4336	1990	2018-04-10	2018-04-16	50	11	A	2018-04-28	50	23	1150
1872	120	"somarei"	Frodin, D.G.	11705	1974	2018-04-10	2018-04-16	50	11	A	2018-04-28	50	3.97	198.5
2212	121	stahliana	Clemens, M.S.	834	1935	2018-04-10	2018-04-16	100	42	C	2018-05-20	50	53	2650
1662	122	straminea	Hoogland, R.D.	7198	1960	2018-04-10	2018-04-16	50	46	A	2018-04-28	50	73	3650
1667	123	straminea	Johns, R.J.	1575	1976	2018-04-10	2018-04-16	50	9.5	B	2018-05-01	50	7.6	380
2107	124	oreopola	Carr, C.E.	15124	1936	2018-04-10	2018-04-16	50	3.29	C	2018-05-20			0
2107	124.1	oreopola	Carr, C.E.	15124	1936						2018-05-20	50	2.51	125.5
12029	125	angiensis	Widjaja, E.A.	4246	1991	2018-04-17	2018-04-23	50	18	A	2018-04-28	50	23	1150
2388	126	"archbold.wandam"	Koster, C.	13705	1962	2018-04-17	2018-04-23	50	50	A	2018-04-28	50	40	2000
2389	127	"archbold.wandam"	Koster, C.	13757	1962	2018-04-17	2018-04-23	50	6.4	C				0
1773	128	"bractescens.alkmaar"	Versteeg, G.M.	1739	1907	2018-04-17	2018-04-23	50	125	B	2018-05-01	50	126	6300
2002	129	dentata	Vandenberg, J.	39728	1968	2018-04-17	2018-04-23	50	9.5	C	2018-05-04	50	13	650
1786	130	eriocephala	Barker, W.	66815	1975	2018-04-17	2018-04-23	50	6.1	B	2018-05-19			0
1672	131	gjellerupii	Kalkman, C.	3617	1956	2018-04-17	2018-04-23	50	18	A	2018-04-28	50	18	900
1483	132	"goodenoughiana"	Brass, L.J.	24751	1953	2018-04-17	2018-04-23	50	85	A	2018-04-28	50	137	6850
1669	133	insculpta	Kalkman, C.	4507	1959	2018-04-17	2018-04-23	50	10	C				0
14447	134	insculpta	Veldkamp, J.F.	6558	1975	2018-04-17	2018-04-23	50	11	A	2018-04-28	50	18	900
2679	135	"KB04a" (senap)	Moll, V.W.	13024	1962	2018-04-17	2018-04-23	50	5.4	C				0
12860	136	"KB17" (arfak.tamrau)	Royen, P. van	7164	1961	2018-04-17	2018-04-23	50	10	C				0
90009	137	kraemeri	Hosaka, E.Y.	2783	1946	2018-04-17	2018-04-23	50	55	A	2018-04-28	50	94	4700
1476	138	"kula"	Streimann, H.	52703	1971	2018-04-17	2018-04-23	50	6.5	B	2018-05-01	50	6.7	335
1652	139	megalantha	Hoogland, R.D.	4420	1954	2018-04-17	2018-04-23	50	18	A	2018-04-28	50	27	1350
1832	140	pseudobrassaia	Frodin, D.G.	32188	1966	2018-04-17	2018-04-23	50	8.8	C				0
90008	141	fragrans	Gamble, J.S.	26425	1898	2018-04-17	2018-04-23	50	1.88	C				0
14259	142	altigena	Argent, G.	497	1992	2018-04-17	2018-04-23	100	17	A	2018-04-30	50	8.4	420
2185	143	archboldiana	Docters van Leeuwen, W.M.	10869	1926	2018-04-17	2018-04-23	50	1.43	C	2018-05-20	50	0.802	40.1
1278	144	babalia	Brass, L.J.	3346	1932	2018-04-17	2018-04-23	50	16	C	2018-05-16	50	13	650
1489	145	"bougainvill.biak"	Versteegh, C.	8267	1959	2018-04-17	2018-04-23	50	16	A	2018-04-28	50	26	1300
1673	146	fimbriata	Kalkman, C.; Tissing, M.O.	4190	1959	2018-04-17	2018-04-23	50	3.65	C	2018-05-16	50	2.28	114
11454	147	"hindenburgensis.5"	Raynal, J.	16916	1973	2018-04-17	2018-04-23	50	13	A	2018-04-28	50	23	1150
2610	148	kajanensis	Versteeg, G.M.	2453	1913	2018-04-17	2018-04-23	50	39	B	2018-05-01	50	23	1150
90006	149	kraemeri	Fosberg, F.R.	24612	1946	2018-04-17	2018-04-23	50	35	A	2018-04-29	50	34	1700
1634	150	leiophylla	Gjellerup, K.	560	1911	2018-04-17	2018-04-23	50	0.317	C		50	0.317	15.85
2201	151	lorentzii	Pulle, A.A.	1236	1913	2018-04-17	2018-04-23	50	9.2	C		50	9.2	460
2137	152	oligodon	Pulle, A.A.	927	1913	2018-04-17	2018-04-23	50	56	B	2018-05-01	50	55	2750
2105	153	pagiophylla	Versteeg, G.M.	2508	1913	2018-04-17	2018-04-23	50	30	B	2018-05-01	50	21	1050
2103	154	polychaeta	Versteeg, G.M.	1392	1907	2018-04-17	2018-04-23	50	5.7			50	5.7	285
1751	155	schumanniana	Schlechter, F.R.R.	18603	1908	2018-04-17	2018-04-23	50	12	C	2018-05-20	50	7.4	370
1504	156	simbuensis	Balgooy, M.M.J. van	510	1965	2018-04-17	2018-04-23	50	112	A	2018-04-29	50	97	4850
12840	157	"KB22"	Ridsdale, C.E.	2384	1996	2018-04-17	2018-04-23	50	27	A	2018-04-29	50	22	1100
1845	158	lasiosphaera	Frodin, D.G.	11634	1973	2018-04-17	2018-04-23	50	2.76	B	2018-05-16			0
1846	159	lasiosphaera	Frodin, D.G.	11637	1973	2018-04-17	2018-04-23	50	7.1	C	2018-05-16	50	4.36	218
2119	160	leiophylla	Royen, P. van	5940	1961	2018-04-17	2018-04-23	50	12	A	2018-04-29	50	8.2	410
2685	161	microgyne	Frodin, D.G.	2236	1992	2018-04-17	2018-04-23	50	20	A	2018-04-29	50	30	1500
1569	162	morobeana	Clemens, M.S.	362	1935	2018-04-17	2018-04-23	50	25	B	2018-05-01	50	22	1100
14095	163	oligodon	Beaman, J.H.	12242	1998	2018-04-17	2018-04-23	50	16	A	2018-04-29	50	31	1550
14176	164	"ovalis.narrow"	Utteridge, T.M.A.	52	1999	2018-04-17	2018-04-23	50	218	A	2018-04-29	50	177	8850
1642	165	pilematophora	Hartley, T.G.	11207	1963	2018-04-17	2018-04-23	50	81	A	2018-04-29	50	86	4300
2702	166	"fiakana"	Frodin, D.G.	2572	1992	2018-04-17	2018-04-23	50	27	A	2018-04-29	50	38	1900
15335	167	sepikiana	Frodin, D.G.	2614	1992	2018-04-17	2018-04-23	50	7.9	B	2018-05-19	50	7.4	370
15341	168	sepikiana	Frodin, D.G.	2787	1992	2018-04-17	2018-04-23	50	39	A	2018-04-29	50	7.3	365
1471	169	stahliana	Sands, M.J.S.	982	1970	2018-04-17	2018-04-23	50	9.1	B	2018-05-01	50	7.5	375
1428	170	stahliana f. hogkugu	Corner, E.J.H.	13710	1960	2018-04-17	2018-04-23	50	5.2	C	2018-05-04	50	3.66	183
1305	171	stahliana f. hogkugu	Craven, L.A.	192	1964	2018-04-17	2018-04-23	50	11	A	2018-04-29	50	8.9	445
15334	172	stenopetala	Frodin, D.G.	2749	1992	2018-04-17	2018-04-23	50	8.2	B	2018-05-03	50	6.3	315
1817	173	barbata	Foreman, D.	45568	1969	2018-04-18	2018-04-23	50	27	A	2018-04-29	50	14	700
1821	174	boridiana	Frodin, D.G.	26421	1966	2018-04-18	2018-04-23	50	29	A	2018-04-30	50	14	700
1972	175	bractescens	Millar, A.N.	35390	1968	2018-04-18	2018-04-23	50	29	A	2018-04-30	50	44	2200
14155	176	"frigidariorum"	Pratito Puradyatmika	10282	1998	2018-04-18	2018-04-23	50	74	A	2018-04-30	50	41	2050
1453	177	"hahliana"	Croft, J.R.; Katik, P.	15580	1973	2018-04-18	2018-04-23	50	5.5	B	2018-05-03	50	3.52	176
2524	178	"hindenburgensis"	Frodin, D.G.	11852	1975	2018-04-18	2018-04-23	50	6	B	2018-05-03	50	7.5	375
2524	178.1	"hindenburgensis"	Frodin, D.G.	11852	1975						2018-05-20	50	4.64	232
90003	179	hypoleuca	Hooker & Thomson	s.n.	1867	2018-04-18	2018-04-23	50	105	B	2018-05-01	50	93	4650
12839	180	"KB22"	Vogel, E.F. de	9880	1995	2018-04-18	2018-04-23	50	31	A	2018-04-30	50	24	1200
90004	181	littorea	Eyma, P.J.	3210	1938	2018-04-18	2018-04-23	50	6.5	C	2018-05-20	50	4.35	217.5
2326	182	"oligodon.doorman"	Lam, H.J.	1792	1920	2018-04-18	2018-04-23	50	16	C	2018-05-20	50	6.9	345
1495	183	"ovalis.narrow"	Buwalda, P.	5216	1938	2018-04-18	2018-04-23	50	14	A	2018-04-30	50	4.51	225.5
1657	184	pilematophora	Hoogland, R.D.	9777	1964	2018-04-18	2018-04-23	50	98	A	2018-04-30	50	113	5650
1528	185	polyclada	Brass, L.J.	22860	1953	2018-04-18	2018-04-23	50	32	A	2018-04-30	50	39	1950
2340	186	schultzei	Barker, W.	67618	1975	2018-04-18	2018-04-23	50	36	A	2018-04-30	50	29	1450
14389	187	setulosa	Takeuchi, W.N.	19761	2005	2018-04-18	2018-04-23	50	9.4	B				0
15429	188	setulosa	Tamari Mala	8684	1985	2018-04-18	2018-04-23	50	39	A	2018-04-30	50	35	1750
1631	189	arfakensis	Gibbs, L.S.	5621	1913	2018-04-18	2018-04-23	50	4.48	C	2018-05-20	50	3.22	161
1430	190	"bougainvill.nggela"	Coode, M.J.E.	29710	1967	2018-04-18	2018-04-23	50	34	A	2018-04-30	50	21	1050
1514	191	fimbriata	Brass, L.J.	6786	1936	2018-04-18	2018-04-23	50	7.3	C	2018-05-16	50	5.1	255
2255	192	forbesii	Forbes, H.O.	297	1885	2018-04-18	2018-04-23	50	6.8	C	2018-05-16			0
1742	193	"hemivalvata"	Royen, P. van	5011	1954	2018-04-18	2018-04-23	50	50	A	2018-04-30	50	60	3000
1586	194	hirsuta	Clemens, M.S.	7442	1937	2018-04-18	2018-04-23	50	5.3	C				0
1452	195	"hahliana"	Croft, J.R.; Katik, P.	14938	1973	2018-04-18	2018-04-23	50	9.7	B	2018-05-16	50	7.9	395
15400	196	ischyrocephala	Oliver Paul	88503	2006	2018-04-18	2018-04-23	50	34	A	2018-04-30	50	80	4000
16946	197	kaniensis	Simaga, J.	3052	1992	2018-04-18	2018-04-23	50	13	A	2018-04-30	50	11	550
14119	198	macrostachya subsp. "australis"	Lowry II, P.P.	5239	2000	2018-04-18	2018-04-23	50	85	A	2018-04-30	50	98	4900
1431	199	"nakanaiensis"	Croft, J.R.; Katik, P.	14935	1973	2018-04-18	2018-04-23	50	43	A	2018-04-30	50	29	1450
1695	200	"somarei"	Meijer-Drees, E.	304	1938	2018-04-18	2018-04-23	50	4.69	C	2018-05-20	50	3.22	161
1695	200.1	"somarei"	Meijer-Drees, E.	304	1938						2018-05-21	50	2.7	135
2003	201	stenophylla	Vandenberg, J.	39744	1968	2018-04-18	2018-04-24	50	8.8	B	2018-05-01	50	8.6	430
2695	202	tanyrhachis	Frodin, D.G.	2383	1992	2018-04-18	2018-04-24	50	80	A	2018-04-30	50	22	1100
1280	203	waterhousei	Craven, L.A.	28	1964	2018-04-18	2018-04-24	50	23	A	2018-04-30	50	36	1800
1377	204	waterhousei	Waterhouse, J.H.L.	163	1930	2018-04-18	2018-04-24	50	15	C	2018-05-20	50	19	950
2417	205	brassaiella	Boden Kloss, C.	s.n.	1912	2018-04-18	2018-04-24	100	8.7	C	2018-05-20	50	5.9	295
1563	206	carrii	Carr, C.E.	13951	1935	2018-04-18	2018-04-24	50	5.4	C	2018-05-20	50	4.2	210
1633	207	gjellerupii	Gjellerup, K.	434	1911	2018-04-18	2018-04-24	50	7.3	C	2018-05-20	50	3.88	194
2099	208	hellwigiana	Römer, L.S.A.M. von	726	1909	2018-04-18	2018-04-24	50	5.7	C	2018-05-20	50	7.5	375
2116	209	hellwigiana	Pulle, A.A.	777	1913	2018-04-18	2018-04-24	50	22	B	2018-05-01	50	24	1200
1426	210	solomonensis	Kajewski, S.F.	1653	1930	2018-04-18	2018-04-24	50	5.5	C	2018-05-16	50	4.38	219
2320	211	monticola	Boden Kloss, C.	s.n.	1913	2018-04-18	2018-04-24	50	8.2	C	2018-05-20	50	6	300
2401	212	octandra	Boden Kloss, C.	s.n.	1912	2018-04-18	2018-04-24	50	34	B		50	34	1700
15418	213	"oligodon.doorman"	Mangen, J.M.	1743	1988	2018-04-18	2018-04-24	50	25	A	2018-04-30	50	49	2450
2441	214	ovalis	Frodin, D.G.	11789	1975	2018-04-18	2018-04-24	50	2.92	C	2018-05-16	50	3.16	158
1635	215	microgyne	Gjellerup, K.	634	1911	2018-04-18	2018-04-24	50	0.832	C		50	0.832	41.6
2333	216	papuana	Boden Kloss, C.	s.n.	1913	2018-04-18	2018-04-24	50	44	B	2018-05-20	50	33	1650
12400	217	porphyranthera	Boden Kloss, C.	s.n.	1913	2018-04-18	2018-04-24	50	8.6	C	2018-05-20	50	7.8	390
1526	218	reticulata	Brass, L.J.	12949	1939	2018-04-18	2018-04-24	50	6.8	C		50	6.8	340
1526	218.1	reticulata	Brass, L.J.	mixed	1939									0
2325	219	versteegii	Versteeg, G.M.	1205	1907	2018-04-18	2018-04-24	50	16	C	2018-05-16	50	20	1000
1462	220	"waterhous.novohib"	Frodin, D.G.	11593	1973	2018-04-18	2018-04-24	50	4.98	C	2018-05-20	50	3.23	161.5
15176	221	hirsuta	Frodin, D.G.	11635	1973	2018-04-20	2018-04-24	50	5.4	B	2018-05-03	50	3.4	170
2566	222	"torricelli"	Frodin, D.G.	11698	1974	2018-04-20	2018-04-24	50	10	B	2018-05-19			0
2566	222.1	"torricelli"	Frodin, D.G.	11698	1974						2018-05-21	50	11	550
1295	223	"bougainvill.nggela"	Maenu'u, L.	6024	1965	2018-04-20	2018-04-24	50	10	B	2018-05-20			0
1295	223.1	"bougainvill.nggela"	Maenu'u, L.	6024	1965						2018-05-20	50	7.9	395
1296	224	babalia	Mauriasi, R.	18183	1965	2018-04-20	2018-04-24	50	9	C	2018-05-20			0
1296	224.1	babalia	Mauriasi, R.	18183	1965						2018-05-20	50	8.4	420
2559	225	megalantha	Frodin, D.G.	11685	1974	2018-04-20	2018-04-24	50	8.6	B	2018-05-19			0
2559	225.1	megalantha	Frodin, D.G.	11685	1974						2018-05-21	50	8.7	435
2499	226	ischnoacra	Frodin, D.G.	11564	1972	2018-04-20	2018-04-24	50	12	A	2018-04-30	50	5	250
1448	227	elliptica	Yakas Lelean	51295	1971	2018-04-20	2018-04-24	50	17	A	2018-04-30	50	14	700
1622	228	brassaiella	Eyma, P.J.	5181	1939	2018-04-20	2018-04-24	50	14	A	2018-04-30	50	3.45	172.5
1622	228.1	brassaiella	Eyma, P.J.	5181	1939						2018-05-17	50	5	250
2557	229	stenophylla	Frodin, D.G.	11677	1974	2018-04-20	2018-04-24	50	5.1	B	2018-05-19			0
2557	229.1	stenophylla	Frodin, D.G.	11677	1974						2018-05-21	50	3.6	180
1645	230	barbata	Hartley, T.G.	12975	1964	2018-04-20	2018-04-24	50	17	A	2018-04-30	50	11	550
1782	231	"insculpta.05"	Artis Vinas	59479	1975	2018-04-20	2018-04-24	50	11	A	2018-04-30	50	33	1650
1792	232	dentata	Coode, M.J.E.	32935	1968	2018-04-20	2018-04-24	50	14	A	2018-04-30	50	19	950
1825	233	"monimiifoliola"	Frodin, D.G.	28418	1966	2018-04-20	2018-04-24	50	7	C	2018-05-16			0
1825	233.1	"monimiifoliola"	Frodin, D.G.	28418	1966						2018-05-17	50	5.2	260
1869	234	"somarei"	Frodin, D.G.	11689	1974	2018-04-20	2018-04-24	50	12	A	2018-04-30	50	8.8	440
1869	234.1	"somarei"	Frodin, D.G.	11689	1974						2018-05-17	50	5.7	285
1875	235	eriocephala f. "centralis"	Frodin, D.G.	11712	1974	2018-04-20	2018-04-24	50	4.46	B	2018-05-19			0
1946	236	eriocephala	Frodin, D.G.	11816	1975	2018-04-20	2018-04-24	50	3.02	C	2018-05-21			0
1980	237	actinophylla	Ridsdale, C.E.	33756	1967	2018-04-20	2018-04-24	50	11	A	2018-04-30	50	7.1	355
1980	237.1	actinophylla	Ridsdale, C.E.	33756	1967						2018-05-17	50	5.1	255
15191	238	stolleana	Frodin, D.G.	11854	1975	2018-04-20	2018-04-24	50	8.4	B	2018-05-19			0
15191	238.1	stolleana	Frodin, D.G.	11854	1975						2018-05-21	50	7.4	370
15194	239	forbesii	Frodin, D.G.	11872	1975	2018-04-20	2018-04-24	50	9.6	B	2018-05-19			0
15194	239.1	forbesii	Frodin, D.G.	11872	1975						2018-05-21	50	1.24	62
15302	240	"kula"	Frodin, D.G.	11570	1972	2018-04-20	2018-04-24	50	6.9	B	2018-05-19	50	7.9	395
2025	241	amungwiwae	Womersley, J.S.	17968	1963	2018-04-20	2018-04-24	50	29	A	2018-04-30	50	12	600
2107	242	oreopola	Carr, C.E.	15124	1936	2018-04-20	2018-04-24	50	3.13	C	2018-05-20			0
2147	243	"monimiifoliola"	Frodin, D.G.	26980	1966	2018-04-20	2018-04-24	50	4.99	C	2018-05-04	50	3.9	195
2147	243.1	"monimiifoliola"	Frodin, D.G.	26980	1966						2018-05-17	50	4.09	204.5
2342	244	"KB17" (arfak.tamrau)	Royen, P. van	7769	1961	2018-04-20	2018-04-24	50	5.5	C	2018-05-20	50	3.45	172.5
2342	244.1	"KB17" (arfak.tamrau)	Royen, P. van	7769	1961						2018-05-21	50	4.91	245.5
2394	245	"saxicola"	Artis Vinas	59550	1975	2018-04-20	2018-04-24	50	8.4	C	2018-05-16			0
2394	245.1	"saxicola"	Artis Vinas	59550	1975						2018-05-17	50	5.3	265
1441	246	"nakanaiensis"	Stevens, P.F.; Yakas Lelean	58263	1973	2018-04-20	2018-04-24	50	5.8	B	2018-05-19			0
1441	246.1	"nakanaiensis"	Stevens, P.F.; Yakas Lelean	58263	1973						2018-05-21	50	4.7	235
1624	247	bractescens	Forbes, H.O.	47	1885	2018-04-20	2018-04-24	50	10	C	2018-05-20			0
1624	247.1	bractescens	Forbes, H.O.	47	1885						2018-05-20	50	7.4	370
1388	248	dictyophlebia	Kajewski, S.F.	2619	1931	2018-04-20	2018-04-24	50	6.8	C	2018-05-16			0
1388	248.1	dictyophlebia	Kajewski, S.F.	2619	1931						2018-05-17	50	4.31	215.5
1579	249	pachystyla	Clemens, M.S.	5386	1937	2018-04-20	2018-04-24	50	33	A	2018-04-30	50	21	1050
12846	250	"hemivalvata"	Vogel, E.F. de	9558	1995	2018-04-20	2018-04-24	50	6.3	B	2018-05-19			0
13010	251	"waterhous.novohib"	Osia Gideon	57187	1984	2018-04-20	2018-04-24	50	9.6	B	2018-05-16			0
13010	251.1	"waterhous.novohib"	Osia Gideon	57187	1984						2018-05-19	50	5.1	255
14445	252	carrii	Takeuchi, W.N.	5157	1989	2018-04-20	2018-04-24	50	11	A	2018-04-30	50	1.95	97.5
15503	253	koresii	Kores, P.J.	1590	1977	2018-04-20	2018-04-24	50	8.3	C	2018-05-20			0
15503	253.1	koresii	Kores, P.J.	1590	1977						2018-05-20	50	6	300
1490	254	macrostachya	Hinds, R.B.	s.n.	1840	2018-04-20	2018-04-24	50	11	B	2018-05-16	50	5.6	280
2176	255	pagiophylla	Brass, L.J.	9424	1938	2018-04-20	2018-04-24	50	4.99	C	2018-05-20	50	3.72	186
1581	256	ischyrocephala	Clemens, M.S.	5560	1937	2018-04-20	2018-04-24	50	19	A	2018-04-30	50	18	900
1527	257	reticulata	Brass, L.J.	13404	1939	2018-04-20	2018-04-24	50	28	A	2018-04-30	50	4.1	205
1586	258	hirsuta	Clemens, M.S.	7442	1937	2018-04-20	2018-04-24	50	15	A	2018-04-30	50	21	1050
1711	259	polyastra	Pulle, A.A.	926	1913	2018-04-20	2018-04-24	50	46	B	2018-05-16	50	41	2050
1557	260	boridiana	Carr, C.E.	13079	1935	2018-04-20	2018-04-24	50	1.07	C	2018-05-20			0
2388	261	"archbold.wandam"	Koster, C.	13705	1962	2018-04-27	2018-05-02	50	13	B	2018-05-16	50	12	600
2389	262	"archbold.wandam"	Koster, C.	13757	1962	2018-04-27	2018-05-02	50	4.83	C	2018-05-04	50	3.67	183.5
1773	263	"bractescens.alkmaar"	Versteeg, G.M.	1739	1907	2018-04-27	2018-05-02	50	137	C	2018-05-20	50	93	4650
1483	264	"goodenoughiana"	Brass, L.J.	24751	1953	2018-04-27	2018-05-02	50	14	C	2018-05-20	50	14	700
2524	265	"hindenburgensis"	Frodin, D.G.	11852	1975	2018-04-27	2018-05-02	50	9.7	B	2018-05-16	50	4.66	233
2679	266	"KB04a" (senap)	Moll, V.W.	13024	1962	2018-04-27	2018-05-02	50	23	B	2018-05-19			0
2679	267	"KB04a" (senap)	Moll, V.W.	13024	1962	2018-04-27	2018-05-02	50	29	B	2018-05-19			0
2679	267.1	"KB04a" (senap)	Moll, V.W.	13024	1962						2018-05-21	50	37	1850
12860	268	"KB17" (arfak.tamrau)	Royen, P. van	7164	1961	2018-04-27	2018-05-02	50	6.4	C	2018-05-20	50	5.9	295
1476	269	"kula"	Streimann, H.	52703	1971	2018-04-27	2018-05-02	50	7.2	C	2018-05-16	50	5.9	295
1695	270	"somarei"	Meijer-Drees, E.	304	1938	2018-04-27	2018-05-02	50	3.4	C	2018-05-04	50	2.38	119
12029	271	angiensis	Widjaja, E.A.	4246	1991	2018-04-27	2018-05-02	100	9.8	B	2018-05-17	50	7.4	370
2002	272	dentata	Vandenberg, J.	39728	1968	2018-04-27	2018-05-02	50	9.7	C	2018-05-20	50	15	750
2002	272.1	dentata	Vandenberg, J.	39728	1968						2018-05-21	50	13	650
1786	273	eriocephala	Barker, W.	66815	1975	2018-04-27	2018-05-02	50	5.8	B	2018-05-19	50	4.54	227
2255	274	forbesii	Forbes, H.O.	297	1885	2018-04-27	2018-05-02	100	11	B	2018-05-17			0
2255	274.1	forbesii	Forbes, H.O.	297	1885						2018-05-17	50	7.4	370
90008	275	fragrans	Gamble, J.S.	26425	1898	2018-04-27	2018-05-02	50	43	C	2018-05-16	50	23	1150
1672	276	gjellerupii	Kalkman, C.	3617	1956	2018-04-27	2018-05-02	50	11	B	2018-05-16	50	9	450
15176	277	hirsuta	Frodin, D.G.	11635	1973	2018-04-27	2018-05-02	100	11	B	2018-05-17			0
15176	277.1	hirsuta	Frodin, D.G.	11635	1973						2018-05-17	50	10	500
1669	278	insculpta	Kalkman, C.	4507	1959	2018-04-27	2018-05-02	50	8.2	C	2018-05-04	50	7	350
14447	279	insculpta	Veldkamp, J.F.	6558	1975	2018-04-27	2018-05-02	50	7.7	B	2018-05-19	50	7.5	375
90009	280	kraemeri	Hosaka, E.Y.	2783	1946	2018-04-27	2018-05-02	50	181	B	2018-05-19	50	136	6800
1845	281	lasiosphaera	Frodin, D.G.	11634	1973	2018-04-27	2018-05-02	50	6	B	2018-05-16			0
1845	281.1	lasiosphaera	Frodin, D.G.	11634	1973						2018-05-17	50	5.5	275
1634	282	leiophylla	Gjellerup, K.	560	1911	2018-04-27	2018-05-02	50	3.04	B	2018-05-19			0
1634	282.1	leiophylla	Gjellerup, K.	560	1911						2018-05-21	50	2.52	126
2201	283	lorentzii	Pulle, A.A.	1236	1913	2018-04-27	2018-05-02	50	24	B	2018-05-16	50	9.6	480
2201	283.1	lorentzii	Pulle, A.A.	1236	1913						2018-05-21	50	21	1050
1652	284	megalantha	Hoogland, R.D.	4420	1954	2018-04-27	2018-05-02	50	16	B	2018-05-19	50	10	500
1635	285	microgyne	Gjellerup, K.	634	1911	2018-04-27	2018-05-02	50	5.9	C	2018-05-20	50	3.97	198.5
1635	285.1	microgyne	Gjellerup, K.	634	1911						2018-05-21	50	6.7	335
2103	286	polychaeta	Versteeg, G.M.	1392	1907	2018-04-27	2018-05-02	50	22			50	22	1100
2103	286.1	polychaeta	Versteeg, G.M.	1392	1907						2018-05-21	50	37	1850
1832	287	pseudobrassaia	Frodin, D.G.	32188	1966	2018-04-27	2018-05-02	50	8.1	C	2018-05-04	50	5.2	260
13023	288	solomonensis	Osia Gideon	78604	1988	2018-04-27	2018-05-02	50	8	B	2018-05-16			0
13023	288.1	solomonensis	Osia Gideon	78604	1988						2018-05-17	50	4.96	248
1428	289	stahliana f. hogkugu	Corner, E.J.H.	13710	1960	2018-04-27	2018-05-02	50	9.4	C	2018-05-20	50	6.3	315
1428	289.1	stahliana f. hogkugu	Corner, E.J.H.	13710	1960						2018-05-21	50	6.8	340
15334	290	stenopetala	Frodin, D.G.	2749	1992	2018-04-27	2018-05-02	100	11	B	2018-05-17			0
15334	290.1	stenopetala	Frodin, D.G.	2749	1992						2018-05-17	50	6.4	320
1557	291	boridiana	Carr, C.E.	13079	1935	2018-04-27	2018-05-02	100	4.74	C	2018-05-20			0
1557	291.1	boridiana	Carr, C.E.	13079	1935						2018-05-20	50	4.26	213
90013	292	sp.	Schrader, J.	287	2018	2018-04-27	2018-05-02	50	201	A	2018-05-17	50	51	2550
90014	293	sp.	Schrader, J.	293	2018	2018-04-27	2018-05-02	50	191	A	2018-05-17	50	122	6100
90015	294	sp.	Schrader, J.	294	2018	2018-04-27	2018-05-02	50		A	2018-05-17	50	132	6600
15503	295	koresii	Kores, P.J.	1590	1977	2018-05-11	2018-05-19	50		C	2018-05-20			0
1495	296	"ovalis.narrow"	Buwalda, P.	5216	1938	2018-05-11				C	2018-05-20			0
1495	296.1	"ovalis.narrow"	Buwalda, P.	5216	1938						2018-05-20	50	5.1	255
2577	297	pachystyla	Frodin, D.G.	11618	1973	2018-05-11				C	2018-05-20			0
2577	297.1	pachystyla	Frodin, D.G.	11618	1973						2018-05-20	50	5.5	275
12627	298	secunda	Johns, R.J.	8101	1994	2018-05-11				C	2018-05-20			0
12627	298.1	secunda	Johns, R.J.	8101	1994						2018-05-20	50	4.12	206
1551	299	thaumasiantha	Carr, C.E.	12260	1935	2018-05-11				C	2018-05-20			0
1551	299.1	thaumasiantha	Carr, C.E.	12260	1935						2018-05-20	50	5.8	290
1561	300	ischnoacra	Carr, C.E.	13852	1935					C	2018-05-20	50	8.6	430
90018	13396	monticola	Barker, C.	90	1998							80	2.59	207.2
90016	13397	"aeruginosa"	Barker, C.	101	1998							30	7	210
90017	14856	delavayi	Chase, M.W.	14856	2003							2	120	240
90019	25483	papyrifer	PINLO Kew (Glasshouses)	1730	2006							7	33	231

## Sheet: Libs
Sample	SPECIES_short	YEAR	Conc_Clean	Quant_DNA	Sonic	Adap_Dil	Date_Lib	Conc_Lib	Date_Reamp	Conc_Final	Vol_Final	Quant_Final	To_Hyb
13396	monticola	1998	2.59	207.2	1	5	2018-06-12	97		97	11	1067	1
13397	"aeruginosa"	1998	7	210	1	5	2018-06-12	105		105	11	1155	1
14856	delavayi	2003	120	240	1	1	2018-06-12	92		92	11	1012	1
25483	papyrifer	2006	33	231	1	1	2018-06-12	86		86	11	946	1
ZQ12	elliptica	2018	92	4600	1	1	2018-06-12	46		46	11	506	1
ZQ292	sp.	2018	51	2550	1	1	2018-06-12	59		59	11	649	1
ZQ1	umbellifera	1970	74	3700	1	1	2018-06-12	58		58	11	638	1
ZQ16	microgyne	1982	35	1750	1	1	2018-06-12	20		20	11	220	1
ZQ24	simbuensis	1956	81	4050	1	1	2018-06-12	36		36	11	396	1
ZQ44	eriocephala	1993	26	1300	1	1	2018-06-12	31		31	11	341	1
ZQ57	porphyranthera	1999	33	1650	1	1	2018-06-12	63		63	11	693	1
ZQ66	mannii	1996	12	600	1	1	2018-06-12	5.5		5.5	11	60.5	1
ZQ162	morobeana	1935	22	1100	1	1	2018-06-12	2.98	2018-06-20	18	11	198	1
ZQ175	bractescens	1968	44	2200	1	1	2018-06-12	56		56	11	616	1
ZQ197	kaniensis	1992	11	550	1	1	2018-06-12	8.2		8.2	11	90.2	1
ZQ213	"oligodon.doorman"	1988	49	2450	1	1	2018-06-12	65		65	11	715	1
ZQ230	barbata	1964	11	550	1	1	2018-06-12	0.373	2018-06-20	5.6	11	61.6	1
ZQ17	morobeana	1973	17	850	0	1	2018-06-12	3.99	2018-06-20	40	11	440	1
ZQ22	schultzei	1992	16	800	0	1	2018-06-12	23		23	11	253	1
ZQ29	actinophylla	1962	161	8050	0	1	2018-06-12	27		27	11	297	1
ZQ31	"aeruginosa"	1998	138	6900	0	1	2018-06-12	52		52	11	572	1
ZQ33	arfakensis	1948	15	750	0	1	2018-06-12	31		31	11	341	1
ZQ35	"bougainvill.biak"	2009	58	2900	0	1	2018-06-12	38		38	11	418	1
ZQ40	digitata	1988	85	4250	0	1	2018-06-12	41		41	11	451	1
ZQ43	"engae"	2005	39	1950	0	1	2018-06-12	29		29	11	319	1
ZQ45	eriocephala f. "centralis"	1961	79	3950	0	1	2018-06-12	16		16	11	176	1
ZQ50	kuborensis	1963	123	6150	0	1	2018-06-12	46		46	11	506	1
ZQ52	latianulata	1968	60	3000	0	1	2018-06-12	41		41	11	451	1
ZQ56	papuana	1999	42	2100	0	1	2018-06-12	55		55	11	605	1
ZQ70	schumanniana	1965	33	1650	0	1	2018-06-12	0.44	2018-06-20	3.71	11	40.81	1
ZQ77	"frigidariorum"	1998	59	2950	0	1	2018-06-12	87		87	11	957	1
ZQ101	"KB04a" (senap)	1961	41	2050	0	1	2018-06-12	20		20	11	220	1
ZQ102	oreopola	1969	74	3700	0	1	2018-06-12	54		54	11	594	1
ZQ103	polyclada	1972	28	1400	0	1	2018-06-12	3.5	2018-06-20	34	11	374	1
ZQ106	tanyrhachis	1992	13	650	0	1	2018-06-12	5		5	11	55	1
ZQ107	thaumasiantha	1962	92	4600	0	1	2018-06-12	14		14	11	154	1
ZQ110	stolleana	1992	65	3250	0	1	2018-06-12	20		20	11	220	1
ZQ116	chaetorrhachis	1968	19	950	0	1	2018-06-12	3.08	2018-06-20	28	11	308	1
ZQ118	latianulata	1965	28	1400	0	1	2018-06-12	5.9		5.9	11	64.9	1
ZQ119	littorea	1990	23	1150	0	1	2018-06-12	0.0919	2018-06-20	35	11	385	0
ZQ145	"bougainvill.biak"	1959	26	1300	0	1	2018-06-12	7.7		7.7	11	84.7	1
ZQ157	"KB22"	1996	22	1100	0	1	2018-06-12	0.675	2018-06-20	4.45	11	48.95	0
ZQ163	oligodon	1998	31	1550	0	1	2018-06-12	14		14	11	154	1
ZQ164	"ovalis.narrow"	1999	177	8850	0	1	2018-06-12	52		52	11	572	1
ZQ165	pilematophora	1963	86	4300	0	1	2018-06-12	37		37	11	407	1
ZQ166	"fiakana"	1992	38	1900	0	1	2018-06-12	56		56	11	616	1
ZQ173	barbata	1969	14	700	0	1	2018-06-12	8		8	11	88	1
ZQ174	boridiana	1966	14	700	0	1	2018-06-12	78		78	11	858	1
ZQ176	"frigidariorum"	1998	41	2050	0	1	2018-06-12	24		24	11	264	1
ZQ180	"KB22"	1995	24	1200	0	1	2018-06-12	17		17	11	187	1
ZQ184	pilematophora	1964	113	5650	0	1	2018-06-12	61		61	11	671	1
ZQ186	schultzei	1975	29	1450	0	1	2018-06-12	32		32	11	352	1
ZQ188	setulosa	1985	35	1750	0	1	2018-06-12	9.3		9.3	11	102.3	1
ZQ190	"bougainvill.nggela"	1967	21	1050	0	1	2018-06-12	44		44	11	484	1
ZQ196	ischyrocephala	2006	80	4000	0	1	2018-06-12	52		52	11	572	1
ZQ198	macrostachya subsp. "australis"	2000	98	4900	0	1	2018-06-12	63		63	11	693	1
ZQ202	tanyrhachis	1992	22	1100	0	1	2018-06-12	53		53	11	583	1
ZQ203	waterhousei	1964	36	1800	0	1	2018-06-12	13		13	11	143	1
ZQ222.1	"torricelli"	1974	11	550	0	1	2018-06-12	1.2	2018-06-20	5.4	11	59.4	1
ZQ227	elliptica	1971	14	700	0	1	2018-06-12	53		53	11	583	1
ZQ232	dentata	1968	19	950	0	1	2018-06-12	0.275	2018-06-20	0.737	11	8.107	0
ZQ267.1	"KB04a" (senap)	1962	37	1850	0	1	2018-06-12	0.608	2018-06-20	2.49	11	27.39	0
ZQ280	kraemeri	1946	136	6800	0	1	2018-06-12	37		37	11	407	1
ZQ46.1	"hemivalvata"	1995	5.8	290	1	1	2018-06-12	28		28	11	308	1
ZQ142	altigena	1992	8.4	420	1	1	2018-06-12	14		14	11	154	1
ZQ171	stahliana f. hogkugu	1964	8.9	445	1	1	2018-06-12	2.79	2018-06-20	0.271	11	2.981	0
ZQ225.1	megalantha	1974	8.7	435	1	1	2018-06-12	1.04	2018-06-20	0	11	0	0
ZQ234.1	"somarei"	1974	5.7	285	1	1	2018-06-12	2.04	2018-06-20	0.387	11	4.257	0
ZQ238.1	stolleana	1975	7.4	370	1	1	2018-06-12	1.39	2018-06-20	0.309	11	3.399	0
ZQ253.1	koresii	1977	6	300	1	1	2018-06-12	13		13	11	143	1
ZQ287	pseudobrassaia	1966	5.2	260	1	1	2018-06-12	3.06	2018-06-20	0.075	11	0.825	0
ZQ289.1	stahliana f. hogkugu	1960	6.8	340	1	1	2018-06-12	1.78	2018-06-20	0.283	11	3.113	0
ZQ7.1	corallinocarpa	1974	5	250	0	1	2018-06-12	2.69	2018-06-20	0.543	11	5.973	0
ZQ23.1	setulosa	1983	8.6	430	0	1	2018-06-12	0.436	2018-06-20	0.0701	11	0.7711	0
ZQ32	apiculata	1981	10	500	0	1	2018-06-12	29		29	11	319	1
ZQ48.1	ischnoacra	1972	6.7	335	0	1	2018-06-12	0.652	2018-06-20	0.255	11	2.805	0
ZQ69	pseudobrassaia	1975	9.1	455	0	1	2018-06-12	0.0727	2018-06-20	0	11	0	0
ZQ73	"torricelli"	1974	10	500	0	1	2018-06-12	28		28	11	308	1
ZQ96.1	carrii	1989	4.84	242	0	1	2018-06-12	2.27	2018-06-20	2.15	11	23.65	0
ZQ98	chaetorrhachis	1973	8.7	435	0	1	2018-06-12	4.73	2018-06-20	7.8	11	85.8	1
ZQ109	aromatica	1962	6.8	340	0	1	2018-06-12	17		17	11	187	1
ZQ123	straminea	1976	7.6	380	0	1	2018-06-12	0.673	2018-06-20	0.129	11	1.419	0
ZQ159	lasiosphaera	1973	4.36	218	0	5	2018-06-12	14		14	11	154	1
ZQ160	leiophylla	1961	8.2	410	0	1	2018-06-12	1.21	2018-06-20	2.91	11	32.01	0
ZQ167	sepikiana	1992	7.4	370	0	1	2018-06-12	6.6		6.6	11	72.6	1
ZQ168	sepikiana	1992	7.3	365	0	1	2018-06-12	5.6		5.6	11	61.6	1
ZQ169	stahliana	1970	7.5	375	0	1	2018-06-12	2.65	2018-06-20	0.303	11	3.333	0
ZQ195	"hahliana"	1973	7.9	395	0	1	2018-06-12	0.732	2018-06-20	0.0868	11	0.9548	0
ZQ201	stenophylla	1968	8.6	430	0	1	2018-06-12	0.345	2018-06-20	0.241	11	2.651	0
ZQ224.1	babalia	1965	8.4	420	0	1	2018-06-12	3.79	2018-06-20	0.456	11	5.016	0
ZQ233.1	"monimiifoliola"	1966	5.2	260	0	1	2018-06-12	2.63	2018-06-20	0.938	11	10.318	0
ZQ237.1	actinophylla	1967	5.1	255	0	1	2018-06-12	1.66	2018-06-20	1.19	11	13.09	0
ZQ268	"KB17" (arfak.tamrau)	1961	5.9	295	0	1	2018-06-12	1.52	2018-06-20	0.14	11	1.54	0
ZQ269	"kula"	1971	5.9	295	0	1	2018-06-12	1.27	2018-06-20	0.765	11	8.415	0
ZQ271	angiensis	1991	7.4	370	0	1	2018-06-12	4.92	2018-06-20	0.3	11	3.3	0
ZQ273	eriocephala	1975	4.54	227	0	1	2018-06-12	17		17	11	187	1
ZQ276	gjellerupii	1956	9	450	0	1	2018-06-21	3.22		3.22	11	35.42	1
ZQ277.1	hirsuta	1973	10	500	0	1	2018-06-21	1.1		1.1	11	12.1	0
ZQ279	insculpta	1975	7.5	375	0	1	2018-06-21	4.79		4.79	11	52.69	0
ZQ281.1	lasiosphaera	1973	5.5	275	0	1	2018-06-21	5.6		5.6	11	61.6	1
ZQ284	megalantha	1954	10	500	0	1	2018-06-21	4.22		4.22	11	46.42	0
ZQ288.1	solomonensis	1988	4.96	248	0	1	2018-06-21	29		29	11	319	1
ZQ290.1	stenopetala	1992	6.4	320	0	1	2018-06-21	3.29		3.29	11	36.19	0
ZQ297.1	pachystyla	1973	5.5	275	0	1	2018-06-21	0.989		0.989	11	10.879	0
ZQ8	"engae"	1982	16	800	0	1	2018-06-21	13		13	11	143	1
ZQ21	pullei	1912	16	800	0	1	2018-06-21	34		34	11	374	1
ZQ37	corallinocarpa	1993	74	3700	0	1	2018-06-21	41		41	11	451	1
ZQ47	"insculpta.05"	1975	4.61	230.5	0	1	2018-06-21	0.364	2018-06-25	0.0097	11	0.1067	0
ZQ53.1	macrostachya	1926	5.3	265	0	1	2018-06-21	1.46		1.46	11	16.06	0
ZQ113	bougainvilleana	1930	9.8	490	0	1	2018-06-21	1.58	2018-06-25	0.191	11	2.101	0
ZQ117	"goodenoughiana"	1956	39	1950	0	1	2018-06-21	30		30	11	330	1
ZQ121	stahliana	1935	53	2650	0	1	2018-06-21	19		19	11	209	1
ZQ144	babalia	1932	13	650	0	1	2018-06-21	2.81		2.81	11	30.91	1
ZQ147	"hindenburgensis.5"	1973	23	1150	0	1	2018-06-21	1.64	2018-06-25	3.95	11	43.45	1
ZQ148	kajanensis	1913	23	1150	0	1	2018-06-21	9.8		9.8	11	107.8	1
ZQ149	kraemeri	1946	34	1700	0	1	2018-06-21	23		23	11	253	1
ZQ152	oligodon	1913	55	2750	0	1	2018-06-21	11		11	11	121	1
ZQ153	pagiophylla	1913	21	1050	0	1	2018-06-21	15		15	11	165	1
ZQ155	schumanniana	1908	7.4	370	0	1	2018-06-21	18		18	11	198	1
ZQ178.1	"hindenburgensis"	1975	4.64	232	0	1	2018-06-21	20		20	11	220	1
ZQ179	hypoleuca	1867	93	4650	0	1	2018-06-21	35		35	11	385	1
ZQ182	"oligodon.doorman"	1920	6.9	345	0	1	2018-06-21	0.313	2018-06-25	0.0256	11	0.2816	0
ZQ185	polyclada	1953	39	1950	0	1	2018-06-21	15		15	11	165	1
ZQ191	fimbriata	1936	5.1	255	0	1	2018-06-21	0.851		0.851	11	9.361	0
ZQ193	"hemivalvata"	1954	60	3000	0	1	2018-06-21	15		15	11	165	1
ZQ204	waterhousei	1930	19	950	0	1	2018-06-21	0.647	2018-06-25	1.9	11	20.9	0
ZQ208	hellwigiana	1909	7.5	375	0	1	2018-06-21	0.376	2018-06-25	0.45	11	4.95	0
ZQ209	hellwigiana	1913	24	1200	0	1	2018-06-21	1.79	2018-06-25	3.91	11	43.01	0
ZQ211	monticola	1913	6	300	0	1	2018-06-21	0.394	2018-06-25	0.06	11	0.66	0
ZQ212	octandra	1912	34	1700	0	1	2018-06-21	31		31	11	341	1
ZQ216	papuana	1913	33	1650	0	1	2018-06-21	0.788	2018-06-25	6.1	11	67.1	1
ZQ219	versteegii	1907	20	1000	0	1	2018-06-21	2.54	2018-06-25	16	11	176	1
ZQ223.1	"bougainvill.nggela"	1965	7.9	395	0	1	2018-06-21	0.675	2018-06-25	0.0987	11	1.0857	0
ZQ240	"kula"	1972	7.9	395	0	1	2018-06-21	0.304		0.304	11	3.344	0
ZQ244.1	"KB17" (arfak.tamrau)	1961	4.91	245.5	0	1	2018-06-21	2.35		2.35	11	25.85	0
ZQ245.1	"saxicola"	1975	5.3	265	0	1	2018-06-21	0.516		0.516	11	5.676	0
ZQ246.1	"nakanaiensis"	1973	4.7	235	0	1	2018-06-21	27		27	11	297	1
ZQ247.1	bractescens	1885	7.4	370	0	1	2018-06-21	2.91	2018-06-25	0.465	11	5.115	0
ZQ249	pachystyla	1937	21	1050	0	1	2018-06-21	1.52	2018-06-25	7.5	11	82.5	1
ZQ251.1	"waterhous.novohib"	1984	5.1	255	0	1	2018-06-21	0.734		0.734	11	8.074	0
ZQ254	macrostachya	1840	5.6	280	0	1	2018-06-21	0.477	2018-06-25	0	11	0	0
ZQ256	ischyrocephala	1937	18	900	0	1	2018-06-21	1.08	2018-06-25	0.156	11	1.716	0
ZQ258	hirsuta	1937	21	1050	0	1	2018-06-21	0.933		0.933	11	10.263	0
ZQ259	polyastra	1913	41	2050	0	1	2018-06-21	4.58	2018-06-25	8.2	11	90.2	1
ZQ261	"archbold.wandam"	1962	12	600	0	1	2018-06-21	1.47		1.47	11	16.17	0
ZQ263	"bractescens.alkmaar"	1907	93	4650	0	1	2018-06-21	28		28	11	308	1
ZQ264	"goodenoughiana"	1953	14	700	0	1	2018-06-21	3.94	2018-06-25	12	11	132	0
ZQ272.1	dentata	1968	13	650	0	1	2018-06-21	1.99		1.99	11	21.89	0
ZQ274.1	forbesii	1885	7.4	370	0	1	2018-06-21	3.54		3.54	11	38.94	0
ZQ275	fragrans	1898	23	1150	0	1	2018-06-21	16		16	11	176	1
ZQ278	insculpta	1959	7	350	0	1	2018-06-21	0.872	2018-06-25	4.09	11	44.99	0
ZQ283.1	lorentzii	1913	21	1050	0	1	2018-06-21	31		31	11	341	1
ZQ285.1	microgyne	1911	6.7	335	0	1	2018-06-21	0.392	2018-06-25	2.36	11	25.96	0
ZQ286.1	polychaeta	1907	37	1850	0	1	2018-06-21	22		22	11	242	1
ZQ296.1	"ovalis.narrow"	1938	5.1	255	0	1	2018-06-21	0.851	2018-06-25	0.083	11	0.913	0
ZQ299.1	thaumasiantha	1935	5.8	290	0	1	2018-06-21	0.531	2018-06-25	11	11	121	1
ZQ93	angiensis	1913	7.4	370	1	1	2018-06-21	3.3		3.3	11	36.3	1
ZQ97	"hindenburgensis.5"	1938	188	9400	1	1	2018-06-21	41		41	11	451	1
ZQ108	altigena	1938	16	800	1	1	2018-06-21	42		42	11	462	1
ZQ112	archboldiana	1939	17	850	1	1	2018-06-21	1.23	2018-06-25	6.9	11	75.9	1
ZQ114	amungwiwae	1976	3.47	173.5	0	5	2018-06-21	0.886	2018-06-25	0.209	11	2.299	0
ZQ156	simbuensis	1965	97	4850	1	1	2018-06-21	44		44	11	484	1
ZQ199	"nakanaiensis"	1973	29	1450	1	1	2018-06-21	42		42	11	462	1
ZQ205	brassaiella	1912	5.9	295	1	1	2018-06-21	0.868		0.868	11	9.548	0
ZQ217	porphyranthera	1913	7.8	390	1	1	2018-06-21	7.3		7.3	11	80.3	1
ZQ241	amungwiwae	1963	12	600	1	1	2018-06-21	9		9	11	99	1
ZQ300	ischnoacra	1935	8.6	430	1	1	2018-06-21	2.33		2.33	11	25.63	0
ZQ100.1	eriocephala f. "centralis"	1974	3.59	179.5	0	5	2018-06-21	4.94		4.94	11	54.34	1
ZQ122	straminea	1960	73	3650	1	1	2018-06-21	44		44	11	484	1
ZQ120	"somarei"	1974	3.97	198.5	0	5	2018-06-21	0.789		0.789	11	8.679	0
ZQ177	"hahliana"	1973	3.52	176	0	5	2018-06-21	1.47		1.47	11	16.17	0
ZQ229.1	stenophylla	1974	3.6	180	0	5	2018-06-21	2.26		2.26	11	24.86	0
ZQ262	"archbold.wandam"	1962	3.67	183.5	0	5	2018-06-21	2.81		2.81	11	30.91	0
ZQ298.1	secunda	1994	4.12	206	0	5	2018-06-21	3.3		3.3	11	36.3	0
ZQ181	littorea	1938	4.35	217.5	0	5	2018-06-21	0.364		0.364	11	4.004	0
ZQ206	carrii	1935	4.2	210	0	5	2018-06-21	2.42	2018-06-25	2.42	11	26.62	0
ZQ207	gjellerupii	1911	3.88	194	0	5	2018-06-21	0.871	2018-06-25	0.0017	11	0.0187	0
ZQ210	solomonensis	1930	4.38	219	0	5	2018-06-21	0.692	2018-06-25	0.0066	11	0.0726	0
ZQ243.1	"monimiifoliola"	1966	4.09	204.5	0	5	2018-06-21	20		20	11	220	1
ZQ248.1	dictyophlebia	1931	4.31	215.5	0	5	2018-06-21	1.27		1.27	11	13.97	0
ZQ255	pagiophylla	1938	3.72	186	0	5	2018-06-21	3.96	2018-06-25	0.98	11	10.78	0
ZQ291.1	boridiana	1935	4.26	213	0	5	2018-06-21	0.786	2018-06-25	0.396	11	4.356	0
ZQ99.1	eriocephala	1975	2.54	127	0	10	2018-06-21	6.8		6.8	11	74.8	1
ZQ146	fimbriata	1959	2.28	114	0	10	2018-06-21	0.762		0.762	11	8.382	0
ZQ214	ovalis	1975	3.16	158	0	10	2018-06-21	0.777		0.777	11	8.547	0
ZQ220	"waterhous.novohib"	1973	3.23	161.5	0	10	2018-06-21	0.954		0.954	11	10.494	0
ZQ124.1	oreopola	1936	2.51	125.5	0	10	2018-06-21	2.37	2018-06-25	0.0227	11	0.2497	0
ZQ189	arfakensis	1913	3.22	161	0	10	2018-06-21	0.391	2018-06-25	0.0196	11	0.2156	0
ZQ200.1	"somarei"	1938	2.7	135	0	10	2018-06-21	0.46		0.46	11	5.06	0
ZQ282.1	leiophylla	1911	2.52	126	0	10	2018-06-21	1.64		1.64	11	18.04	0
ZQ13	forbesii	1975	1.92	96	0	15	2018-06-21	1.1	2018-06-25	0.154	11	1.694	0
ZQ143	archboldiana	1926	0.802	40.1	0	20	2018-06-21	0.186		0.186	11	2.046	0

## Sheet: Pools_Hyb
Sample	SPECIES_short	Quant_Init	Outgroup	Quant_DNA	PCR_cycles	Conc_Final	Quant_Final	Num_Pool	Target_Pool	Quant_Pool	Vol_Pool
14856	delavayi	120	1	240	14	92	11	1	660	60	0.652174
13396	monticola	2.59	0	207.2	14	97	11	1	660	60	0.618557
12	elliptica	92	1	4600	14	46	11	1	660	60	1.30435
292	sp.	51	0	2550	14	59	11	1	660	60	1.01695
25483	papyrifer	33	1	231	14	86	11	1	660	60	0.697674
1	umbellifera	74	1	3700	14	58	11	1	660	60	1.03448
66	mannii	12	1	600	14	5.5	11	1	660	60	10.9091
227	elliptica	14	1	700	14	53	11	1	660	60	1.13208
40	digitata	85	1	4250	14	41	11	1	660	60	1.46341
280	kraemeri	136	1	6800	14	37	11	1	660	60	1.62162
179	hypoleuca	93	1	4650	14	35	11	1	660	60	1.71429
32	apiculata	10	1	500	14	29	11	2	990	90	3.10345
149	kraemeri	34	1	1700	14	23	11	2	990	90	3.91304
109	aromatica	6.8	1	340	14	17	11	2	990	90	5.29412
275	fragrans	23	1	1150	14	16	11	2	990	90	5.625
13397	"aeruginosa"	7	0	210	14	105	11	2	990	90	0.857143
213	"oligodon.doorman"	49	0	2450	14	65	11	2	990	90	1.38462
57	porphyranthera	33	0	1650	14	63	11	2	990	90	1.42857
175	bractescens	44	0	2200	14	56	11	2	990	90	1.60714
24	simbuensis	81	0	4050	14	36	11	2	990	90	2.5
44	eriocephala	26	0	1300	14	31	11	2	990	90	2.90323
16	microgyne	35	0	1750	14	20	11	2	990	90	4.5
197	kaniensis	11	0	550	14	8.2	11	2	990	90	10.9756
156	simbuensis	97	0	4850	14	44	11	3	385	35	0.795455
122	straminea	73	0	3650	14	44	11	3	385	35	0.795455
108	altigena	16	0	800	14	42	11	3	385	35	0.833333
199	"nakanaiensis"	29	0	1450	14	42	11	3	385	35	0.833333
97	"hindenburgensis.5"	188	0	9400	14	41	11	3	385	35	0.853659
46.1	"hemivalvata"	5.8	0	290	14	28	11	3	385	35	1.25
142	altigena	8.4	0	420	14	14	11	3	385	35	2.5
253.1	koresii	6	0	300	14	13	11	3	385	35	2.69231
241	amungwiwae	12	0	600	14	9	11	3	385	35	3.88889
217	porphyranthera	7.8	0	390	14	7.3	11	3	385	35	4.79452
93	angiensis	7.4	0	370	14	3.3	11	3	385	35	10.6061
77	"frigidariorum"	59	0	2950	14	87	11	4	990	90	1.03448
174	boridiana	14	0	700	14	78	11	4	990	90	1.15385
198	macrostachya subsp. "australis"	98	0	4900	14	63	11	4	990	90	1.42857
184	pilematophora	113	0	5650	14	61	11	4	990	90	1.47541
166	"fiakana"	38	0	1900	14	56	11	4	990	90	1.60714
56	papuana	42	0	2100	14	55	11	4	990	90	1.63636
102	oreopola	74	0	3700	14	54	11	4	990	90	1.66667
202	tanyrhachis	22	0	1100	14	53	11	4	990	90	1.69811
31	"aeruginosa"	138	0	6900	14	52	11	4	990	90	1.73077
196	ischyrocephala	80	0	4000	14	52	11	4	990	90	1.73077
164	"ovalis.narrow"	177	0	8850	14	52	11	4	990	90	1.73077
50	kuborensis	123	0	6150	14	46	11	5	990	90	1.95652
190	"bougainvill.nggela"	21	0	1050	14	44	11	5	990	90	2.04545
52	latianulata	60	0	3000	14	41	11	5	990	90	2.19512
35	"bougainvill.biak"	58	0	2900	14	38	11	5	990	90	2.36842
165	pilematophora	86	0	4300	14	37	11	5	990	90	2.43243
186	schultzei	29	0	1450	14	32	11	5	990	90	2.8125
33	arfakensis	15	0	750	14	31	11	5	990	90	2.90323
43	"engae"	39	0	1950	14	29	11	5	990	90	3.10345
29	actinophylla	161	0	8050	14	27	11	5	990	90	3.33333
176	"frigidariorum"	41	0	2050	14	24	11	5	990	90	3.75
22	schultzei	16	0	800	14	23	11	5	990	90	3.91304
101	"KB04a" (senap)	41	0	2050	14	20	11	6	660	55	2.75
110	stolleana	65	0	3250	14	20	11	6	660	55	2.75
180	"KB22"	24	0	1200	14	17	11	6	660	55	3.23529
45	eriocephala f. "centralis"	79	0	3950	14	16	11	6	660	55	3.4375
163	oligodon	31	0	1550	14	14	11	6	660	55	3.92857
107	thaumasiantha	92	0	4600	14	14	11	6	660	55	3.92857
203	waterhousei	36	0	1800	14	13	11	6	660	55	4.23077
188	setulosa	35	0	1750	14	9.3	11	6	660	55	5.91398
173	barbata	14	0	700	14	8	11	6	660	55	6.875
145	"bougainvill.biak"	26	0	1300	14	7.7	11	6	660	55	7.14286
118	latianulata	28	0	1400	14	5.9	11	6	660	55	9.32203
106	tanyrhachis	13	0	650	14	5	11	6	660	55	11
37	corallinocarpa	74	0	3700	14	41	11	7	990	90	2.19512
21	pullei	16	0	800	14	34	11	7	990	90	2.64706
283.1	lorentzii	21	0	1050	14	31	11	7	990	90	2.90323
212	octandra	34	0	1700	14	31	11	7	990	90	2.90323
117	"goodenoughiana"	39	0	1950	14	30	11	7	990	90	3
288.1	solomonensis	4.96	0	248	14	29	11	7	990	90	3.10345
263	"bractescens.alkmaar"	93	0	4650	14	28	11	7	990	90	3.21429
73	"torricelli"	10	0	500	14	28	11	7	990	90	3.21429
246.1	"nakanaiensis"	4.7	0	235	14	27	11	7	990	90	3.33333
286.1	polychaeta	37	0	1850	14	22	11	7	990	90	4.09091
178.1	"hindenburgensis"	4.64	0	232	14	20	11	7	990	90	4.5
243.1	"monimiifoliola"	4.09	0	204.5	14	20	11	8	990	90	4.5
121	stahliana	53	0	2650	14	19	11	8	990	90	4.73684
155	schumanniana	7.4	0	370	14	18	11	8	990	90	5
273	eriocephala	4.54	0	227	14	17	11	8	990	90	5.29412
153	pagiophylla	21	0	1050	14	15	11	8	990	90	6
193	"hemivalvata"	60	0	3000	14	15	11	8	990	90	6
185	polyclada	39	0	1950	14	15	11	8	990	90	6
159	lasiosphaera	4.36	0	218	14	14	11	8	990	90	6.42857
8	"engae"	16	0	800	14	13	11	8	990	90	6.92308
152	oligodon	55	0	2750	14	11	11	8	990	90	8.18182
148	kajanensis	23	0	1150	14	9.8	11	8	990	90	9.18367
99.1	eriocephala	2.54	0	127	14	6.8	11	9	330	30	4.41176
167	sepikiana	7.4	0	370	14	6.6	11	9	330	30	4.54545
168	sepikiana	7.3	0	365	14	5.6	11	9	330	30	5.35714
281.1	lasiosphaera	5.5	0	275	14	5.6	11	9	330	30	5.35714
100.1	eriocephala f. "centralis"	3.59	0	179.5	14	4.94	11	9	330	30	6.07287
276	gjellerupii	9	0	450	14	3.22	11	9	330	30	9.31677
144	babalia	13	0	650	14	2.81	11	9	330	30	10.6762
17	morobeana	17	0	850	14	40	11	9	330	30	0.75
103	polyclada	28	0	1400	14	34	11	9	330	30	0.882353
116	chaetorrhachis	19	0	950	14	28	11	9	330	30	1.07143
162	morobeana	22	0	1100	14	18	11	9	330	30	1.66667
219	versteegii	20	0	1000	14	16	11	10	440	40	2.5
299.1	thaumasiantha	5.8	0	290	14	11	11	10	440	40	3.63636
259	polyastra	41	0	2050	14	8.2	11	10	440	40	4.87805
98	chaetorrhachis	8.7	0	435	14	7.8	11	10	440	40	5.12821
249	pachystyla	21	0	1050	14	7.5	11	10	440	40	5.33333
112	archboldiana	17	0	850	14	6.9	11	10	440	40	5.7971
216	papuana	33	0	1650	14	6.1	11	10	440	40	6.55738
230	barbata	11	0	550	14	5.6	11	10	440	40	7.14286
222.1	"torricelli"	11	0	550	14	5.4	11	10	440	40	7.40741
147	"hindenburgensis.5"	23	0	1150	14	3.95	11	10	440	40	10.1266
70	schumanniana	33	0	1650	14	3.71	11	10	440	40	10.7817

## Sheet: Pools_Seq
Pool	Samples	Avg_Fragsize	Conc_Pool	Vol_Pool	nM_Pool	nM_Target	Vol_MQ	Run_Seq
1	11	466	2.35	10	7.64079	4	3.64079	1
2	12	349	3.48	10	15.1081	4	11.1081	1
3	11	234	0.447	10	2.89433	4	-1.10567	0
4	11	284	15	10	80.0256	4	76.0256	1
5	11	254	15	10	89.4775	4	85.4775	2
6	12	291	8.6	10	44.7777	4	40.7777	1
7	11	207	1.79	10	13.102	4	9.10203	2
8	11	195	0.0772	10	0.599845	4	-3.40016	0
9	11	267	0.15	10	0.851209	4	-3.14879	0
10	11	213	0.713	10	5.07185	4	1.07185	0
3R	11	258	7.9	10	46.3942	4	42.3942	2
7R	11	235	8.3	10	53.5139	4	49.5139	0
8R	11	236	2.78	10	17.848	4	13.848	0
9R	11	295	1.28	10	6.57422	4	2.57422	2
10R	11	286	6.4	10	33.9055	4	29.9055	0
3RC2	11	323	0.465	14	2.18126	4	-1.81874
SP1	46	377	0.995	16	3.99887	4	-0.00112531
SP2	44	274	0.882	16	4.87724	4	0.87724
SP2R	44	289	0.833	11	4.3672	4	0.367201
